# Supplementary material for: Hexa­kis­[di­methyl­tin(IV) difluoride] potassium iodide, 6Me2SnF2·KI: linear rods of potassium iodide penetrating the pores in planar layers of di­methyl­tin(IV) difluoride
Source: Acta Crystallogr E Crystallogr Commun. 2026 Jan 16;82(Pt 2):163–7. doi: 10.1107/S2056989026000265 (PMC12874249; doi:10.1107/S2056989026000265)
Supplement: Supplementary file 1 [file e-82-00163-sup1.cif]

##############################################################################
#                                                                            #
# This CIF contains the data in a paper accepted for publication in          #
# Acta Crystallographica Section E. It conforms to the requirements of       #
# Notes for Authors for Acta Crystallographica Section E, and has been       #
# peer reviewed under the auspices of the IUCr Commission on Journals.       #
#                                                                            #
# Full details of the Crystallographic Information File format               #
# are given in the paper "The Crystallographic Information File (CIF):       #
# a New Standard Archive File for Crystallography" by S. R. Hall, F. H.      #
# Allen and I. D. Brown [Acta Cryst. (1991), A47, 655-685].                  #
#                                                                            #
# The current version of the core CIF dictionary is obtainable from          #
# ftp://ftp.iucr.org/pub/cif_core.dic.                                       #
#                                                                            #
# Software is freely available for graphical display of the structure(s)     #
# in this CIF. For information consult the CIF software page                 #
# http://www.iucr.org/resources/cif/software.                                #
#                                                                            #
# This file may be used for bona fide research purposes within the           #
# scientific community so long as proper attribution is given to the journal # 
# article from which it was obtained.                                        #
#                                                                            #
##############################################################################
data_I
_audit_creation_method     'SHELXL-2014/7'
_journal_date_recd_electronic     2025-12-10
_journal_date_accepted     2026-01-10
_journal_name_full     'Acta Crystallographica, Section E'
_journal_year     2026
_journal_volume     82
_journal_issue      1
_journal_page_first     0
_journal_page_last     0
_journal_paper_category     GM
_journal_paper_doi     10.1107/S2056989026000265
_journal_coeditor_code     WM5784
_publ_contact_author_name     'Hans Reuter'
_publ_contact_author_address
;
Chemistry
Osnabr\"uck University
Barabarstr. 7
49069 Osnabr\"uck
Germany
;
_publ_contact_author_email     'hreuter@uos.de'
_publ_contact_author_fax     ?
_publ_contact_author_phone     ?
_publ_section_title
;
Hexakis[dimethyltin(IV) difluoride] potassium iodide, 6Me~2~SnF~2~\\cdotKI:
linear rods of potassium iodide penetrating the pores in planar layers of
dimethyltin(IV) difluoride
;
loop_
    _publ_author_name
    _publ_author_footnote
    _publ_author_address
    'Vages, Johanna' .
;
Chemistry
Osnabr\"uck University
Barabarstr. 7
49069 Osnabr\"uck
Germany
;
    'Gieschen, Tobias' .
;
Chemistry
Osnabr\"uck University
Barabarstr. 7
49069 Osnabr\"uck
Germany
;
    'Neue, Kornelius' .
;
Chemistry
Osnabr\"uck University
Barabarstr. 7
49069 Osnabr\"uck
Germany
;
    'Reuter, Hans' .
;
Chemistry
Osnabr\"uck University
Barabarstr. 7
49069 Osnabr\"uck
Germany
;
_publ_section_synopsis
;
In the solid state, hexakis[dimethyltin(IV) difluoride] potassium iodide,
(Me~2~SnF~2~)~6~\\cdotKI, consists of planar layers of corner-linked
{Me~2~SnF~4/2~} octahedra in a snub hexagonal tiling (sr{3,6}) arrangement,
which leads to the formation of hexagonal pores in which potassium cations are
located. The latter are linearly connected to iodide anions perpendicular to
the layers.
;
_chemical_name_systematic
;
Poly[hexakis[[dimethyltin(IV)]-di-\m-fluorido] potassium iodide]
;
_chemical_name_common
;
Hexakis[dimethyltin(IV) difluoride] potassium iodide
;
_chemical_formula_moiety     'C12 H36 F12 I K Sn6'
_chemical_formula_sum     'C12 H36 F12 I K Sn6'
_chemical_formula_iupac     '[Sn (C H3)2 F2]6, K I'
_chemical_formula_weight     1286.55
_chemical_melting_point     ?
_space_group_crystal_system     hexagonal
_space_group_name_H-M_alt     'P 6/m c c'
_space_group_name_Hall     '-P 6 2c'
loop_
    _space_group_symop_operation_xyz
    'x, y, z'
    '-y, x-y, z'
    '-x+y, -x, z'
    '-x, -y, z'
    'y, -x+y, z'
    'x-y, x, z'
    'y, x, -z+1/2'
    'x-y, -y, -z+1/2'
    '-x, -x+y, -z+1/2'
    '-y, -x, -z+1/2'
    '-x+y, y, -z+1/2'
    'x, x-y, -z+1/2'
    '-x, -y, -z'
    'y, -x+y, -z'
    'x-y, x, -z'
    'x, y, -z'
    '-y, x-y, -z'
    '-x+y, -x, -z'
    '-y, -x, z-1/2'
    '-x+y, y, z-1/2'
    'x, x-y, z-1/2'
    'y, x, z-1/2'
    'x-y, -y, z-1/2'
    '-x, -x+y, z-1/2'
_cell_length_a     11.0616(4)
_cell_length_b     11.0616(4)
_cell_length_c     14.6807(6)
_cell_angle_alpha     90
_cell_angle_beta     90
_cell_angle_gamma     120
_cell_volume     1555.65(13)
_cell_formula_units_Z     2
_cell_measurement_reflns_used     9284
_cell_measurement_theta_min     2.78
_cell_measurement_theta_max     29.11
_cell_measurement_temperature     100(2)
_exptl_crystal_description     plate
_exptl_crystal_colour     colourless
_exptl_crystal_size_max     0.216
_exptl_crystal_size_mid     0.143
_exptl_crystal_size_min     0.048
_exptl_crystal_density_diffrn     2.747
_exptl_crystal_density_meas     ?
_exptl_crystal_density_method     ?
_exptl_crystal_F_000     1176
_exptl_absorpt_coefficient_mu     5.942
_exptl_absorpt_correction_type     multi-scan
_exptl_absorpt_process_details
;
(SADABS; Krause <i>et al.</i>,  2015)
;
_exptl_absorpt_correction_T_min     0.451
_exptl_absorpt_correction_T_max     0.712
_diffrn_ambient_temperature     100(2)
_diffrn_source     ?
_diffrn_radiation_type     MoK\a
_diffrn_radiation_wavelength     0.71073
_diffrn_measurement_device_type     'Bruker APEXII CCD'
_diffrn_measurement_method     '\f and \w scans'
_diffrn_detector_area_resol_mean     ?
_diffrn_reflns_number     51729
_diffrn_reflns_av_R_equivalents     0.0795
_diffrn_reflns_av_unetI/netI     0.0175
_diffrn_reflns_theta_min     2.775
_diffrn_reflns_theta_max     27.990
_diffrn_reflns_theta_full     25.242
_diffrn_measured_fraction_theta_max     0.998
_diffrn_measured_fraction_theta_full     0.998
_diffrn_reflns_limit_h_min     -14
_diffrn_reflns_limit_h_max     14
_diffrn_reflns_limit_k_min     -14
_diffrn_reflns_limit_k_max     14
_diffrn_reflns_limit_l_min     -19
_diffrn_reflns_limit_l_max     19
_refine_special_details     ?
_reflns_number_total     662
_reflns_number_gt     635
_reflns_threshold_expression     'I > 2\s(I)'
_refine_ls_structure_factor_coef     Fsqd
_refine_ls_matrix_type     full
_refine_ls_R_factor_all     0.0137
_refine_ls_R_factor_gt     0.0127
_refine_ls_wR_factor_gt     0.0277
_refine_ls_wR_factor_ref     0.0281
_refine_ls_goodness_of_fit_ref     1.173
_refine_ls_restrained_S_all     1.173
_refine_ls_number_reflns     662
_refine_ls_number_parameters     35
_refine_ls_number_restraints     0
_refine_ls_hydrogen_treatment     constr
_refine_ls_weighting_scheme     calc
_refine_ls_weighting_details
              'w=1/[\s^2^(Fo^2^)+(0.0086P)^2^+1.4878P] where P=(Fo^2^+2Fc^2^)/3'
_atom_sites_solution_hydrogens     geom
_atom_sites_solution_primary     direct
_atom_sites_solution_secondary     ?
_refine_ls_shift/su_max     0.001
_refine_ls_shift/su_mean     0.000
_refine_diff_density_max     0.654
_refine_diff_density_min     -0.395
_refine_ls_extinction_method
;
SHELXL (Sheldrick, 2015)
;
_refine_ls_extinction_coef     0.00069(7)
_refine_ls_extinction_expression
                                  'Fc^*^=kFc[1+0.001xFc^2^\l^3^/sin(2\q)]^-1/4^'
loop_
    _atom_type_symbol
    _atom_type_description
    _atom_type_scat_dispersion_real
    _atom_type_scat_dispersion_imag
    _atom_type_scat_source
    'C' 'C' 0.0033 0.0016
                         'International Tables Vol C Tables 4.2.6.8 and 6.1.1.4'
    'H' 'H' 0.0000 0.0000
                         'International Tables Vol C Tables 4.2.6.8 and 6.1.1.4'
    'F' 'F' 0.0171 0.0103
                         'International Tables Vol C Tables 4.2.6.8 and 6.1.1.4'
    'K' 'K' 0.2009 0.2494
                         'International Tables Vol C Tables 4.2.6.8 and 6.1.1.4'
    'Sn' 'Sn' -0.6537 1.4246
                         'International Tables Vol C Tables 4.2.6.8 and 6.1.1.4'
    'I' 'I' -0.4742 1.8119
                         'International Tables Vol C Tables 4.2.6.8 and 6.1.1.4'
_computing_data_collection
;
APEX2 (Bruker, 2009)
;
_computing_cell_refinement
;
SAINT (Bruker, 2009)
;
_computing_data_reduction
;
SAINT (Bruker, 2009)
;
_computing_structure_solution
;
SHELXS (Sheldrick 2008)
;
_computing_structure_refinement
;
SHELXL (Sheldrick, 2015)
;
_computing_molecular_graphics
;
DIAMOND (Brandenburg, 2006), Mercury (Macrae <i>et al.</i>
(2020)
;
_computing_publication_material
;
publCIF (Westrip, 2010)
;
loop_
    _atom_site_type_symbol
    _atom_site_label
    _atom_site_fract_x
    _atom_site_fract_y
    _atom_site_fract_z
    _atom_site_U_iso_or_equiv
    _atom_site_adp_type
    _atom_site_calc_flag
    _atom_site_occupancy
    _atom_site_disorder_assembly
    _atom_site_disorder_group
    Sn Sn1 0.25750(2) 0.84066(2) 1.0000 0.00817(7) Uani d 1 . .
    F F1 0.45960(15) 0.83530(15) 1.0000 0.0150(3) Uani d 1 . .
    F F2 0.26458(14) 1.04772(14) 1.0000 0.0145(3) Uani d 1 . .
    C C1 0.2871(2) 0.8695(2) 0.85944(14) 0.0177(4) Uani d 1 . .
    H H11 0.2895 0.7897 0.8325 0.044(5) Uiso calc 1 . .
    H H12 0.3755 0.9552 0.8472 0.044(5) Uiso calc 1 . .
    H H13 0.2101 0.8772 0.8326 0.044(5) Uiso calc 1 . .
    K K1 0.0000 1.0000 1.0000 0.0162(3) Uani d 1 . .
    I I1 0.0000 1.0000 1.2500 0.02125(11) Uani d 1 . .
loop_
    _atom_site_aniso_label
    _atom_site_aniso_U_11
    _atom_site_aniso_U_22
    _atom_site_aniso_U_33
    _atom_site_aniso_U_12
    _atom_site_aniso_U_13
    _atom_site_aniso_U_23
    Sn1 0.00640(10) 0.00645(9) 0.01217(10) 0.00359(7) 0.000 0.000
    F1 0.0102(7) 0.0154(8) 0.0228(8) 0.0091(6) 0.000 0.000
    F2 0.0094(7) 0.0068(6) 0.0266(8) 0.0035(6) 0.000 0.000
    C1 0.0192(9) 0.0217(9) 0.0142(9) 0.0116(8) 0.0012(7) 0.0010(7)
    K1 0.0073(4) 0.0073(4) 0.0338(7) 0.00366(18) 0.000 0.000
    I1 0.02021(14) 0.02021(14) 0.0233(2) 0.01011(7) 0.000 0.000
_geom_special_details
;
 All esds (except the esd in the dihedral angle between two l.s. planes)
 are estimated using the full covariance matrix.  The cell esds are taken
 into account individually in the estimation of esds in distances, angles
 and torsion angles; correlations between esds in cell parameters are only
 used when they are defined by crystal symmetry.  An approximate (isotropic)
 treatment of cell esds is used for estimating esds involving l.s. planes.
;
loop_
    _geom_bond_atom_site_label_1
    _geom_bond_atom_site_label_2
    _geom_bond_site_symmetry_2
    _geom_bond_distance
    _geom_bond_publ_flag
    Sn1 F1 . 2.2660(10)
                      yes
    Sn1 F2 14_457 2.0770(10)
                           yes
    Sn1 F2 . 2.2520(10)
                      yes
    Sn1 F1 2_665 2.0800(10)
                          yes
    Sn1 C1 16_557 2.089(2) yes
    Sn1 C1 . 2.089(2) yes
    K1 F2 . 2.7020(10)
                     ?
    K1 F2 3_465 2.7020(10)
                         ?
    K1 F2 15_667 2.7020(10)
                          ?
    K1 F2 13_577 2.7020(10)
                          ?
    K1 F2 2_675 2.7020(10)
                         ?
    K1 F2 14_457 2.7020(10)
                          ?
    K1 I1 . 3.6702(2) ?
    K1 I1 13_577 3.6702(2) ?
    C1 H11 . 0.9800 ?
    C1 H12 . 0.9800 ?
    C1 H13 . 0.9800 ?
loop_
    _geom_angle_atom_site_label_1
    _geom_angle_atom_site_label_2
    _geom_angle_atom_site_label_3
    _geom_angle_site_symmetry_1
    _geom_angle_site_symmetry_3
    _geom_angle
    _geom_angle_publ_flag
    F2 Sn1 F1 14_457 2_665 79.31(6) ?
    F2 Sn1 C1 14_457 16_557 96.47(5) ?
    F1 Sn1 C1 2_665 16_557 97.19(5) ?
    F2 Sn1 C1 14_457 . 96.46(5) ?
    F1 Sn1 C1 2_665 . 97.19(5) ?
    C1 Sn1 C1 16_557 . 162.20(10)
                                yes
    F2 Sn1 F2 14_457 . 77.11(7) ?
    F1 Sn1 F2 2_665 . 156.42(5) yes
    C1 Sn1 F2 16_557 . 85.50(5) ?
    C1 Sn1 F2 . . 85.50(5) ?
    F2 Sn1 F1 14_457 . 163.31(5) ?
    F1 Sn1 F1 2_665 . 84.01(8) ?
    C1 Sn1 F1 16_557 . 85.56(5) ?
    C1 Sn1 F1 . . 85.56(5) ?
    F2 Sn1 F1 . . 119.57(5) ?
    Sn1 F1 Sn1 3_565 . 155.99(8) yes
    Sn1 F2 Sn1 15_667 . 137.11(7) yes
    Sn1 F2 K1 15_667 . 114.35(6) ?
    Sn1 F2 K1 . . 108.53(5) ?
    F2 K1 F2 3_465 15_667 180.0 ?
    F2 K1 F2 3_465 13_577 60.0 ?
    F2 K1 F2 15_667 13_577 120.0 ?
    F2 K1 F2 3_465 2_675 120.0000(10)
                                    ?
    F2 K1 F2 15_667 2_675 60.0 ?
    F2 K1 F2 13_577 2_675 60.0 ?
    F2 K1 F2 3_465 14_457 60.0 ?
    F2 K1 F2 15_667 14_457 120.0000(10)
                                      ?
    F2 K1 F2 13_577 14_457 120.0000(10)
                                      ?
    F2 K1 F2 2_675 14_457 180.0 ?
    F2 K1 F2 3_465 . 120.0 ?
    F2 K1 F2 15_667 . 60.0 ?
    F2 K1 F2 13_577 . 180.0 ?
    F2 K1 F2 2_675 . 120.0 ?
    F2 K1 F2 14_457 . 60.0000(10)
                                ?
    F2 K1 I1 3_465 . 90.0 ?
    F2 K1 I1 15_667 . 90.0 ?
    F2 K1 I1 13_577 . 90.0 ?
    F2 K1 I1 2_675 . 90.0 ?
    F2 K1 I1 14_457 . 90.0 ?
    F2 K1 I1 . . 90.0 ?
    F2 K1 I1 3_465 13_577 90.0 ?
    F2 K1 I1 15_667 13_577 90.0 ?
    F2 K1 I1 13_577 13_577 90.0 ?
    F2 K1 I1 2_675 13_577 90.0 ?
    F2 K1 I1 14_457 13_577 90.0 ?
    F2 K1 I1 . 13_577 90.0 ?
    I1 K1 I1 . 13_577 180.0 ?
    K1 I1 K1 7_467 . 180.0 ?
    Sn1 C1 H11 . . 109.5 ?
    Sn1 C1 H12 . . 109.5 ?
    H11 C1 H12 . . 109.5 ?
    Sn1 C1 H13 . . 109.5 ?
    H11 C1 H13 . . 109.5 ?
    H12 C1 H13 . . 109.5 ?
_shelx_space_group_comment
;
The symmetry employed for this shelxl refinement is uniquely defined
by the following loop, which should always be used as a source of
symmetry information in preference to the above space-group names.
They are only intended as comments.
;
_shelx_estimated_absorpt_T_min     0.360
_shelx_estimated_absorpt_T_max     0.764
_shelx_hkl_file
;
  -2   1   0    0.05    0.04
   1  -2   0    0.05    0.05
  -2   1   0   -0.01    0.04
   1  -2   0    0.03    0.05
   1  -2   0    0.30    0.07
   1  -2   0    0.07    0.05
  -2   1   0    0.13    0.05
   1  -2   0    0.12    0.05
   1  -2   0    0.02    0.04
   1  -2   0    0.17    0.06
   1  -2   0    0.06    0.04
   1  -2   0    0.16    0.05
   1  -2   0    0.08    0.05
   1  -2   0    0.06    0.05
  -2   1   0    0.07    0.05
  -2   1   0    0.06    0.04
  -2   1   0    0.13    0.06
  -2   1   0    0.06    0.05
  -2   1   0    0.11    0.05
  -2   1   0    0.00    0.04
  -2   1   0    0.01    0.04
  -2   1   0    0.19    0.05
  -2   1   0    0.09    0.05
  -1   2   0    0.13    0.05
  -1   2   0    0.16    0.05
   2  -1   0    0.08    0.05
   2  -1   0    0.10    0.05
   2  -1   0    0.08    0.04
  -1   2   0    0.16    0.06
  -1   2   0    0.19    0.06
  -1   2   0    0.03    0.03
  -1   2   0    0.06    0.04
  -1   2   0    0.09    0.06
   2  -1   0    0.05    0.04
   2  -1   0    0.11    0.05
   2  -1   0    0.09    0.04
   2  -1   0    0.04    0.04
  -1   2   0    0.00    0.05
  -1   2   0    0.02    0.04
  -1   2   0    0.02    0.04
  -1   2   0    0.10    0.05
  -1  -1   0    0.10    0.06
  -1   2   0    0.01    0.03
   2  -1   0    0.01    0.04
  -1   2   0    0.12    0.06
   0  -2   0   13.85    1.47
  -2   2   0   13.94    1.45
   0  -2   0   14.83    1.43
   0  -2   0   14.09    1.44
   0  -2   0   14.96    1.44
   0  -2   0   14.86    1.43
  -2   2   0   12.16    1.39
  -2   2   0   12.01    1.48
  -2   2   0   12.25    1.48
   2   0   0   13.90    1.43
   0  -2   0   14.43    1.42
   0  -2   0   15.34    1.43
   2   0   0   15.53    1.46
   2   0   0   14.05    1.41
   0  -2   0   14.26    1.34
   0  -2   0   16.45    1.35
  -2   2   0   14.96    1.43
  -2   2   0   11.72    1.44
  -2   2   0   14.95    1.45
  -2   2   0   16.56    1.45
   0  -2   0   12.25    1.37
   0  -2   0   13.21    1.46
  -2   2   0   14.25    1.43
  -2   2   0   13.54    1.36
   2  -2   0   15.60    1.45
   0   2   0   13.38    1.42
   0   2   0   13.97    1.43
   0   2   0   15.27    1.46
  -2   0   0   15.29    1.42
  -2   0   0   14.72    1.43
  -2   0   0   16.60    1.42
   2  -2   0   12.97    1.44
   2  -2   0   14.40    1.45
   2  -2   0   12.80    1.42
   2  -2   0   16.71    1.46
   0   2   0   13.94    1.42
   0   2   0   12.33    1.46
  -2   0   0   15.81    1.42
   2  -2   0   13.37    1.48
   2  -2   0   13.53    1.48
   2  -2   0   12.62    1.36
  -2   0   0   15.68    1.37
  -2   0   0   14.80    1.46
  -2   0   0   13.14    1.41
  -2   0   0   17.30    1.36
   2  -2   0   11.26    1.39
   0   2   0   15.23    1.43
   2  -2   0   13.82    1.45
   0   2   0   15.53    1.43
   2  -2   0   15.89    1.44
   2  -2   0   14.46    1.45
   0   2   0   14.63    1.43
   2  -3   0  300.51   30.47
   2  -3   0  322.22   29.07
   1   2   0  284.87   30.48
   1   2   0  322.34   28.70
   2  -3   0  272.52   30.89
   2  -3   0  324.24   30.83
  -3   1   0  297.70   30.73
   2  -3   0  304.68   30.35
  -3   1   0  360.37   31.58
  -3   1   0  273.30   30.88
  -3   1   0  309.02   30.88
  -3   1   0  324.84   30.82
   2  -3   0  320.42   29.73
   2  -3   0  326.64   30.75
   2  -3   0  342.48   30.75
  -3   1   0  282.49   30.33
  -3   1   0  318.71   29.06
  -3   1   0  300.09   30.46
   2  -3   0  325.22   31.59
   2  -3   0  339.51   31.59
   3  -1   0  306.91   31.57
  -2   3   0  321.62   30.35
  -2   3   0  291.71   30.89
  -2   3   0  322.41   30.90
  -2   3   0  332.76   30.83
   3  -1   0  302.84   29.71
  -2   3   0  283.62   31.58
  -2   3   0  302.65   31.58
  -2   3   0  310.16   29.07
   3  -1   0  308.29   31.57
   3  -1   0  274.49   29.07
  -2   3   0  334.67   30.75
  -2   3   0  349.30   30.75
  -1  -2   0  334.96   30.92
   3  -1   0  314.99   30.89
   3  -1   0  303.58   30.82
   3  -1   0  278.40   30.34
  -1  -2   0  313.71   30.53
  -2   3   0  323.02   30.82
  -1  -2   0  348.87   30.92
  -2   3   0  338.13   29.07
  -2   3   0  334.56   30.48
  -1  -2   0  332.67   31.64
  -1  -2   0  303.02   31.61
   3  -1   0  282.28   30.73
  -3   2   0  291.24   29.18
   1  -3   0  296.17   30.59
   1  -3   0  273.73   29.84
   1  -3   0  317.32   31.71
   1  -3   0  353.61   30.31
  -3   2   0  322.85   31.03
   1  -3   0  328.74   31.02
  -3   2   0  291.79   31.02
   1  -3   0  312.47   30.86
   1  -3   0  342.83   30.48
   1  -3   0  335.95   31.03
   1  -3   0  334.42   29.19
  -3   2   0  304.39   30.47
   1  -3   0  324.61   30.87
  -3   2   0  306.55   31.71
  -3   2   0  337.89   30.61
  -3   2   0  324.95   30.87
  -3   2   0  288.27   30.95
   3  -2   0  364.40   29.85
   3  -2   0  298.18   31.71
   3  -2   0  264.89   30.94
  -1   3   0  336.78   30.87
  -1   3   0  342.42   31.03
  -1   3   0  361.65   29.19
  -1   3   0  295.69   30.59
  -1   3   0  264.86   30.94
   3  -2   0  277.28   31.01
  -2  -1   0  323.36   28.82
   3  -2   0  304.51   30.60
  -1   3   0  325.10   30.47
   3  -2   0  340.61   31.72
  -1   3   0  303.54   31.71
  -1   3   0  305.54   31.71
  -1   3   0  314.48   29.18
   3  -2   0  302.33   31.03
   3   0   0    5.79    0.62
   0  -3   0    7.07    0.64
   0  -3   0    6.18    0.64
   0  -3   0    5.18    0.59
  -3   3   0    5.60    0.68
  -3   3   0    6.54    0.69
   0  -3   0    6.63    0.66
   0  -3   0    5.68    0.64
   3   0   0    7.56    0.63
   3   0   0    5.84    0.63
  -3   3   0    5.31    0.66
   0  -3   0    5.39    0.60
   0  -3   0    5.44    0.65
  -3   3   0    7.62    0.67
  -3   3   0    7.08    0.67
   0  -3   0    6.17    0.59
   0  -3   0    5.13    0.62
   0  -3   0    5.87    0.63
   3   0   0    6.09    0.62
  -3   3   0    6.43    0.67
  -3   3   0    5.66    0.65
   0  -3   0    6.25    0.63
  -3   3   0    6.80    0.66
   0   3   0    5.28    0.59
   0   3   0    5.33    0.63
  -3   0   0    6.10    0.63
  -3   0   0    6.40    0.62
   3  -3   0    6.33    0.67
   3  -3   0    6.83    0.67
  -3   0   0    6.77    0.63
  -3   0   0    5.82    0.62
   3  -3   0    7.03    0.67
  -3   0   0    6.90    0.64
  -3   0   0    6.30    0.62
   3  -3   0    6.90    0.69
   3  -3   0    6.03    0.62
  -3   0   0    7.50    0.63
  -3   0   0    5.78    0.64
   0   3   0    5.87    0.63
   0   3   0    6.04    0.61
   0   3   0    5.27    0.64
   0   3   0    5.96    0.63
   0   3   0    5.67    0.62
   0   3   0    5.65    0.62
   3  -3   0    6.53    0.64
   3  -3   0    5.69    0.68
   0   3   0    5.73    0.62
   0   3   0    5.99    0.65
   0   3   0    5.83    0.62
   3  -3   0    5.26    0.66
   3  -3   0    6.10    0.66
   3  -3   0    6.31    0.65
   3  -3   0    5.71    0.67
   3  -3   0    6.50    0.67
  -3   0   0    6.29    0.63
   1   3   0    9.31    0.90
   1   3   0    9.14    0.91
  -4   1   0    8.32    0.93
  -4   1   0    8.37    0.93
  -4   1   0    9.38    0.93
  -4   1   0    9.42    0.96
   3  -4   0   11.27    1.01
   3  -4   0   10.53    0.98
   3  -4   0   10.55    0.97
   3  -4   0    7.68    0.91
   3  -4   0    8.44    0.94
   1   3   0    8.53    0.90
  -4   1   0    9.64    0.94
  -4   1   0    8.33    0.91
   3  -4   0    8.52    0.96
  -4   1   0    8.36    0.87
  -4   1   0    9.88    0.92
   1   3   0    9.40    0.91
   3  -4   0    8.58    0.95
   3  -4   0    9.02    0.99
  -4   1   0    8.97    0.96
  -4   1   0    8.56    0.93
   3  -4   0    8.62    0.96
  -1  -3   0    9.46    0.91
  -1  -3   0    9.26    0.90
   4  -1   0    9.26    0.93
  -3   4   0    9.63    0.95
  -1  -3   0    9.10    0.94
  -1  -3   0    9.50    0.94
  -1  -3   0    8.37    0.90
   4  -1   0    9.66    0.88
   4  -1   0    7.85    0.95
   4  -1   0    7.72    0.92
  -3   4   0   10.94    0.92
  -3   4   0    9.19    0.97
  -3   4   0    8.40    0.96
   4  -1   0    7.82    0.93
   4  -1   0    9.37    0.94
   4  -1   0   10.10    0.96
  -3   4   0    6.94    0.94
  -3   4   0    8.78    0.96
  -3   4   0   11.30    0.98
   4  -1   0    9.65    0.92
  -3   4   0    8.17    0.96
  -3   4   0    7.64    0.98
  -3   4   0    9.09    0.99
  -3   4   0    7.77    0.90
  -1  -3   0    8.77    0.87
  -1  -3   0    9.94    0.92
  -1  -3   0    9.41    0.91
   4  -1   0    8.18    0.92
   4  -1   0    8.46    0.92
  -1  -3   0    9.81    0.92
  -1  -3   0    9.46    0.91
   2  -4   0   27.35    2.69
   2  -4   0   28.02    2.54
   2  -4   0   26.20    2.68
   2  -4   0   27.19    2.59
  -4   2   0   30.09    2.66
   2   2   0   28.72    2.52
  -4   2   0   30.66    2.70
  -4   2   0   24.51    2.68
   2  -4   0   27.90    2.70
  -4   2   0   26.80    2.68
  -4   2   0   24.43    2.52
   2  -4   0   23.17    2.75
  -4   2   0   28.11    2.68
   2  -4   0   28.02    2.71
  -4   2   0   25.24    2.75
   2  -4   0   29.05    2.65
   2  -4   0   29.62    2.54
  -4   2   0   26.79    2.69
   2  -4   0   24.94    2.66
  -4   2   0   27.08    2.64
   2  -4   0   25.64    2.76
  -4   2   0   25.86    2.75
  -2   4   0   28.39    2.69
   4  -2   0   26.53    2.67
  -2   4   0   24.04    2.68
  -2   4   0   25.27    2.64
  -2   4   0   24.50    2.69
  -2   4   0   26.09    2.69
   4  -2   0   24.41    2.51
   4  -2   0   28.64    2.67
   4  -2   0   23.14    2.62
  -2   4   0   28.75    2.76
   4  -2   0   25.57    2.75
  -2   4   0   24.39    2.68
   4  -2   0   28.61    2.69
   4  -2   0   27.37    2.68
  -2   4   0   30.99    2.62
   4  -2   0   28.15    2.69
  -2   4   0   26.23    2.53
   4  -2   0   27.94    2.75
  -2  -2   0   24.75    2.51
  -2   4   0   26.20    2.76
   4  -2   0   27.22    2.58
  -2   4   0   23.71    2.52
   1  -4   0    9.76    0.96
   1  -4   0   10.93    0.95
   1  -4   0    9.69    0.93
   1  -4   0    8.12    0.94
   1  -4   0    9.34    0.94
   1  -4   0    9.26    0.94
  -4   3   0    9.40    0.95
  -4   3   0    9.73    0.97
   1  -4   0    9.23    0.91
  -4   3   0    9.67    0.96
  -4   3   0    8.51    0.94
  -4   3   0    9.63    0.97
  -4   3   0    8.30    0.89
   1  -4   0   11.34    0.99
   1  -4   0   10.15    0.98
   1  -4   0    8.14    0.90
  -4   3   0    8.74    0.96
  -4   3   0    8.39    0.99
  -4   3   0    6.72    0.97
   1  -4   0    6.98    0.87
   1  -4   0    8.90    0.89
  -4   3   0    8.11    0.95
   3   1   0    9.12    0.90
   1  -4   0    9.70    0.96
  -1   4   0    9.32    0.97
  -1   4   0    9.40    0.87
  -1   4   0    9.01    0.94
  -1   4   0    9.98    0.97
   4  -3   0    8.85    0.95
   4  -3   0   10.24    0.96
  -1   4   0    8.17    0.94
  -3  -1   0    9.21    0.91
   4  -3   0    8.02    0.98
   4  -3   0    7.80    0.95
  -1   4   0    7.91    0.93
  -1   4   0    8.63    0.95
   4  -3   0    8.77    0.90
  -1   4   0    9.50    0.94
  -1   4   0   10.32    0.95
   4  -3   0    8.65    0.96
   4  -3   0   10.03    0.98
  -1   4   0    8.04    0.87
  -3  -1   0    9.26    0.92
  -3  -1   0    8.84    0.91
   4  -3   0    9.35    0.92
   4  -3   0    8.79    0.98
   4   0   0   15.80    1.47
   0  -4   0   16.47    1.54
  -4   4   0   13.44    1.51
   0  -4   0   13.80    1.39
   0  -4   0   13.61    1.47
  -4   4   0   15.30    1.44
   0  -4   0   15.48    1.40
   0  -4   0   17.33    1.51
   0  -4   0   12.05    1.48
  -4   4   0   15.47    1.53
  -4   4   0   16.27    1.53
   0  -4   0   14.15    1.49
   0  -4   0   16.28    1.49
  -4   4   0   14.07    1.53
   0  -4   0   13.27    1.43
  -4   4   0   16.42    1.58
  -4   4   0   12.64    1.49
   4   0   0   13.65    1.47
   4   0   0   15.76    1.48
   0  -4   0   13.53    1.44
   0  -4   0   15.39    1.54
  -4   4   0   13.48    1.53
   0  -4   0   14.57    1.46
   0  -4   0   15.25    1.50
   0   4   0   14.18    1.47
   0   4   0   14.83    1.47
  -4   0   0   13.62    1.43
   4  -4   0   12.95    1.53
   0   4   0   14.81    1.52
  -4   0   0   15.15    1.48
  -4   0   0   15.74    1.47
   0   4   0   16.32    1.48
   0   4   0   14.77    1.47
   0   4   0   16.39    1.50
   4  -4   0   14.61    1.54
   4  -4   0   14.36    1.53
   0   4   0   14.41    1.46
   4  -4   0   15.88    1.48
   4  -4   0   17.43    1.45
   4  -4   0   14.29    1.52
   4  -4   0   13.39    1.52
   0   4   0   13.57    1.41
   4  -4   0   13.82    1.52
   4  -4   0   16.43    1.58
  -4   0   0   12.54    1.47
   0   4   0   13.54    1.52
   4  -4   0   12.16    1.52
  -4   0   0   16.74    1.48
   4  -4   0   16.78    1.58
   4  -4   0   11.38    1.49
   0   4   0   15.97    1.49
  -4   0   0   13.66    1.46
  -4   0   0   16.43    1.52
  -4   0   0   15.00    1.52
   1   4   0  125.57   11.18
  -5   1   0  133.04   11.19
   4  -5   0  101.00   11.63
   4  -5   0  131.68   11.41
   1   4   0  114.49   11.32
   4  -5   0  115.86   11.34
   4  -5   0  116.68   11.34
   4  -5   0  111.48   11.18
  -5   1   0  105.68   10.66
  -5   1   0  123.87   11.35
  -5   1   0  120.98   11.32
   4  -5   0  119.58   11.65
   1   4   0  116.42   10.57
   1   4   0  110.87   11.33
  -5   1   0  114.13   11.60
  -5   1   0  106.32   11.28
   4  -5   0  112.99   11.36
   4  -5   0   98.95   10.94
   4  -5   0  110.40   11.36
  -5   1   0  117.13   11.60
  -5   1   0  124.77   11.29
  -5   1   0  128.71   11.15
   4  -5   0  105.11   11.23
   5  -1   0  108.66   11.26
  -4   5   0   95.23   11.34
  -1  -4   0  115.48   11.27
  -1  -4   0  112.10   11.30
  -1  -4   0  107.20   11.17
  -1  -4   0  105.31   10.89
   5  -1   0  105.48   11.27
  -4   5   0  126.88   11.65
   5  -1   0  100.82   11.34
   5  -1   0  123.64   11.34
   5  -1   0  110.80   11.19
   5  -1   0  121.73   11.30
  -1  -4   0  105.37   11.27
  -1  -4   0  117.30   11.59
   5  -1   0  126.32   11.59
  -4   5   0  117.76   10.71
  -4   5   0  129.10   11.25
  -4   5   0   97.85   11.31
  -4   5   0  105.08   11.64
  -4   5   0  117.64   11.18
  -1  -4   0  110.29   11.58
  -4   5   0  127.71   11.40
  -4   5   0  125.10   11.34
  -4   5   0  115.49   11.39
  -5   2   0    8.74    0.84
  -5   2   0    7.59    0.84
  -5   2   0    8.50    0.79
   3  -5   0    9.37    0.83
   3  -5   0    6.69    0.85
   3  -5   0    7.65    0.87
  -5   2   0    7.00    0.86
  -5   2   0    8.55    0.88
  -5   2   0    7.50    0.85
  -5   2   0    7.53    0.85
   3  -5   0    7.94    0.87
   3  -5   0   10.29    0.92
   3  -5   0    7.56    0.87
  -5   2   0    7.09    0.84
   3  -5   0    7.92    0.88
  -5   2   0    7.56    0.85
   2   3   0    6.56    0.81
   3  -5   0    8.30    0.84
   3  -5   0    9.67    0.91
   3  -5   0    7.77    0.81
   3  -5   0    6.75    0.85
   3  -5   0    7.63    0.86
  -5   2   0    7.82    0.83
   5  -2   0    7.84    0.83
  -3   5   0    7.58    0.86
  -3   5   0    7.92    0.86
  -2  -3   0    8.61    0.82
   5  -2   0    8.50    0.77
  -3   5   0    8.71    0.91
   5  -2   0    7.96    0.81
   5  -2   0    7.31    0.86
   5  -2   0    7.38    0.80
  -3   5   0    8.32    0.87
   5  -2   0    8.68    0.85
  -3   5   0    9.24    0.88
  -3   5   0    8.46    0.85
  -3   5   0    8.40    0.88
  -3   5   0    7.80    0.83
  -3   5   0    8.22    0.81
   5  -2   0    5.93    0.82
  -2  -3   0    8.13    0.81
   5  -2   0    6.97    0.84
  -3   5   0    5.88    0.87
  -3   5   0    7.82    0.83
   5  -2   0    8.06    0.86
   5  -2   0    8.25    0.85
  -3   5   0    6.89    0.80
  -2  -3   0    8.83    0.83
   2  -5   0    8.25    0.86
   2  -5   0    8.68    0.87
   3   2   0    9.33    0.83
  -5   3   0    9.39    0.88
  -5   3   0    8.69    0.87
   2  -5   0    8.01    0.85
   2  -5   0    6.07    0.83
   2  -5   0    7.49    0.86
  -5   3   0    7.63    0.85
   2  -5   0    7.48    0.84
  -5   3   0    7.83    0.89
   2  -5   0    8.18    0.82
  -5   3   0    9.26    0.81
   2  -5   0    8.39    0.87
  -5   3   0    8.35    0.87
   2  -5   0    7.14    0.88
   2  -5   0    5.60    0.86
   2  -5   0    7.20    0.79
  -5   3   0    7.60    0.84
   2  -5   0    7.63    0.81
  -5   3   0    8.34    0.89
  -5   3   0    7.62    0.86
  -5   3   0    9.10    0.86
   5  -3   0    7.38    0.79
   5  -3   0    8.92    0.89
   5  -3   0    7.88    0.85
  -2   5   0    7.42    0.84
  -2   5   0    7.66    0.87
   5  -3   0    8.38    0.89
   5  -3   0    6.84    0.84
  -3  -2   0    9.30    0.84
  -2   5   0    7.34    0.84
  -2   5   0    8.16    0.81
   5  -3   0    7.98    0.84
  -2   5   0    6.78    0.84
  -2   5   0    8.24    0.79
  -2   5   0    6.63    0.85
  -2   5   0    7.69    0.85
   5  -3   0    7.82    0.85
  -2   5   0    7.52    0.85
   5  -3   0    8.32    0.86
   5  -3   0    6.84    0.84
  -2   5   0    8.38    0.82
  -2   5   0    7.48    0.85
   5  -3   0    7.19    0.86
  -2   5   0    7.32    0.87
  -2   5   0    9.51    0.84
  -2   5   0    8.90    0.80
   5  -3   0    8.46    0.83
   1  -5   0  108.17   10.83
   1  -5   0  117.89   10.84
   4   1   0  118.50   10.71
  -5   4   0  103.68   10.89
  -5   4   0  100.72   10.71
  -5   4   0   98.77   10.91
   1  -5   0   95.87   10.61
   1  -5   0  116.89   10.24
   1  -5   0  112.20   10.74
  -5   4   0  119.55   11.17
  -5   4   0   94.96   10.84
  -5   4   0  120.25   10.27
   1  -5   0  111.93   10.69
   1  -5   0  115.87   10.86
   1  -5   0  122.49   10.90
   1  -5   0   97.87   10.89
  -5   4   0  102.44   10.91
   1  -5   0  105.33   10.24
   1  -5   0   92.81   11.12
   1  -5   0   96.23   11.13
  -5   4   0  101.23   10.76
   1  -5   0   98.03   10.46
  -4  -1   0   99.65   10.14
   5  -4   0  127.64   11.17
  -1   5   0  123.10   10.89
  -1   5   0  106.58   10.21
   5  -4   0  101.22   10.76
   5  -4   0  106.82   10.85
   5  -4   0  107.67   10.85
   5  -4   0  128.65   10.93
   5  -4   0  123.43   10.92
   5  -4   0  121.83   10.89
   5  -4   0   97.17   10.25
  -1   5   0  118.02   10.85
  -1   5   0  109.23   10.74
  -4  -1   0  125.23   10.82
  -4  -1   0  102.23   10.80
  -1   5   0   99.12   11.11
  -1   5   0  113.50   10.82
  -1   5   0  114.62   10.88
  -1   5   0  110.88   10.11
   5  -4   0  118.95   10.50
   5  -4   0  112.35   11.16
  -1   5   0  120.01   10.83
  -4  -1   0  111.22   11.09
  -4  -1   0  105.32   11.08
  -1   5   0  110.85   10.21
  -1   5   0  110.29   11.12
   0  -5   0  113.66   11.52
   0  -5   0  129.89   11.53
  -5   5   0  125.54   11.57
   0  -5   0  124.96   12.09
  -5   5   0  128.29   12.58
   0  -5   0  130.88   12.20
   0  -5   0  115.22   12.03
  -5   5   0  104.83   12.29
   0  -5   0  122.32   12.22
  -5   5   0  126.23   12.14
  -5   5   0  128.70   12.25
   0  -5   0  118.15   11.95
  -5   5   0  128.48   12.59
   5   0   0  133.02   12.24
  -5   5   0  138.05   12.29
   5   0   0  111.57   12.23
   0  -5   0  120.25   12.19
   5   0   0  112.44   12.07
   0  -5   0  126.05   12.53
  -5   5   0  110.99   11.56
  -5   0   0  109.77   12.51
  -5   0   0  130.14   11.45
   5  -5   0  114.27   12.30
   5  -5   0  135.99   11.57
   5  -5   0  142.54   12.29
   0   5   0  125.15   12.17
   0   5   0  133.95   11.42
   5  -5   0  117.05   12.57
  -5   0   0  132.04   12.18
  -5   0   0  132.19   12.02
   5  -5   0  133.43   11.84
   0   5   0  129.03   12.25
   5  -5   0  129.50   12.25
  -5   0   0  125.22   12.52
   0   5   0  140.59   12.52
  -5   0   0  105.49   12.17
   5  -5   0  142.04   12.32
  -5   0   0  127.72   12.21
   5  -5   0  146.33   12.16
   5  -5   0  121.19   12.24
   0   5   0  106.00   12.24
   5  -5   0  119.22   12.58
   5  -5   0  109.46   12.07
   0   5   0  103.37   12.08
   0   5   0  124.66   12.17
  -6   1   0    0.13    0.09
  -6   1   0    0.30    0.12
   5  -6   0   -0.06    0.10
   5  -6   0   -0.05    0.10
  -6   1   0    0.07    0.08
  -6   1   0    0.23    0.10
   5  -6   0    0.08    0.12
   5  -6   0    0.16    0.12
   1   5   0    0.17    0.07
   5  -6   0    0.13    0.12
   5  -6   0    0.00    0.10
  -6   1   0    0.14    0.12
   5  -6   0    0.11    0.11
   1   5   0   -0.04    0.06
   5  -6   0    0.31    0.15
  -6   1   0    0.35    0.09
   5  -6   0    0.11    0.09
  -6   1   0    0.29    0.11
   1   5   0    0.24    0.14
  -6   1   0    0.00    0.08
  -6   1   0    0.22    0.11
   1   5   0    0.08    0.07
   5  -6   0    0.44    0.16
  -5   6   0    0.15    0.13
  -1  -5   0    0.16    0.09
   6  -1   0    0.31    0.09
  -5   6   0    0.28    0.13
   6  -1   0    0.26    0.10
   6  -1   0    0.12    0.08
  -5   6   0    0.14    0.12
  -5   6   0   -0.12    0.08
  -1  -5   0    0.11    0.08
  -1  -5   0    0.13    0.08
  -1  -5   0    0.05    0.08
  -1  -5   0    0.16    0.06
  -5   6   0    0.12    0.13
   6  -1   0    0.04    0.08
  -5   6   0    0.16    0.13
  -5   6   0    0.10    0.12
  -5   6   0   -0.02    0.09
   6  -1   0    0.22    0.08
  -5   6   0    0.39    0.14
  -1  -5   0    0.12    0.08
  -1  -5   0    0.30    0.10
  -1  -5   0   -0.02    0.06
  -5   6   0    0.13    0.14
  -1  -5   0    0.20    0.09
   4  -6   0  103.89    9.62
   4  -6   0   89.14    9.51
  -6   2   0  102.12    9.84
   4  -6   0   86.06    9.64
   2   4   0   93.98    8.96
   4  -6   0   97.46    9.61
  -6   2   0   97.00    9.57
  -6   2   0   89.19    9.44
   4  -6   0   89.37    9.85
  -6   2   0   89.25    9.59
  -6   2   0   93.89    9.62
   4  -6   0  102.25    9.48
   4  -6   0  113.74    9.68
   4  -6   0   91.66    9.27
  -6   2   0   94.98    9.83
   4  -6   0   91.82    9.62
  -6   2   0  102.01    9.04
  -6   2   0   91.27    9.56
  -6   2   0   94.00    9.47
  -2  -4   0   92.64    9.52
  -4   6   0  102.23    9.62
  -4   6   0  108.59    9.61
   6  -2   0  107.57    9.62
  -2  -4   0   99.62    9.78
   6  -2   0   91.51    9.22
  -2  -4   0   98.65    8.96
  -4   6   0   99.35    9.52
  -4   6   0  107.61    9.61
   6  -2   0   85.40    9.81
  -4   6   0   90.31    9.65
  -4   6   0  101.46    9.65
   6  -2   0   88.30    9.81
   6  -2   0   99.65    9.56
   6  -2   0  101.17    9.57
   6  -2   0   97.68    9.61
   6  -2   0   93.94    9.54
  -2  -4   0  104.96    9.78
  -4   6   0  100.69    9.07
  -2  -4   0   89.76    9.52
  -4   6   0   95.47    9.87
  -4   6   0  106.33    9.08
  -6   3   0   39.32    3.92
   3  -6   0   39.64    3.69
   3  -6   0   37.86    3.82
   3  -6   0   41.23    3.83
  -6   3   0   36.16    3.83
  -6   3   0   38.40    3.83
  -6   3   0   36.89    3.80
   3  -6   0   38.37    3.77
   3  -6   0   36.76    3.84
   3  -6   0   38.70    3.83
  -6   3   0   34.89    3.81
   3  -6   0   41.31    3.93
   3  -6   0   34.03    3.83
  -6   3   0   36.19    3.75
  -6   3   0   41.95    3.83
  -6   3   0   38.51    3.77
  -6   3   0   33.76    3.58
   3  -6   0   36.62    3.78
   3  -6   0   34.88    3.60
   3  -6   0   38.34    3.60
  -6   3   0   42.03    3.92
   3   3   0   37.15    3.57
   6  -3   0   41.27    3.81
   6  -3   0   35.25    3.91
   6  -3   0   42.50    3.92
   6  -3   0   39.28    3.57
   6  -3   0   39.28    3.80
  -3   6   0   46.41    3.69
  -3   6   0   35.60    3.92
   6  -3   0   41.03    3.79
   6  -3   0   37.83    3.82
  -3  -3   0   36.42    3.58
  -3   6   0   36.74    3.78
  -3   6   0   32.43    3.81
   6  -3   0   32.34    3.77
  -3   6   0   38.48    3.71
  -3   6   0   42.88    3.85
  -3   6   0   43.12    3.60
   6  -3   0   35.88    3.66
  -3   6   0   36.84    3.92
  -3   6   0   36.06    3.81
   6  -3   0   35.73    3.80
   6  -3   0   33.48    3.72
  -3   6   0   37.96    3.83
  -6   4   0   97.16    8.97
  -6   4   0  105.29    9.77
   2  -6   0   93.46    8.96
   2  -6   0  105.75    9.49
  -6   4   0   84.34    9.53
  -6   4   0   90.37    9.52
   2  -6   0  109.30    9.55
   2  -6   0  106.65    9.52
   2  -6   0   90.69    9.16
   2  -6   0  109.50    9.49
   2  -6   0   97.49    9.75
  -6   4   0   92.88    9.40
  -6   4   0   93.91    9.54
  -6   4   0   86.74    9.48
   2  -6   0  101.16    9.41
  -6   4   0   91.60    9.49
  -6   4   0  100.25    9.38
   2  -6   0  100.02    9.54
   2  -6   0   87.26    9.74
  -6   4   0  101.49    9.77
  -2   6   0   97.99    9.49
   6  -4   0   93.43    9.42
   6  -4   0  102.66    9.49
   6  -4   0   87.12    9.74
  -2   6   0   84.92    9.46
  -2   6   0   97.21    9.40
  -2   6   0   86.83    9.73
  -2   6   0   96.93    9.53
  -2   6   0   94.69    9.52
   6  -4   0   89.44    9.35
   6  -4   0  112.35    8.97
  -2   6   0   91.30    8.93
   6  -4   0   99.94    9.17
   6  -4   0   95.46    9.54
   6  -4   0   95.96    9.76
  -4  -2   0   87.27    8.87
  -2   6   0   90.30    8.93
  -6   5   0    0.44    0.16
  -6   5   0    0.12    0.11
  -6   5   0    0.12    0.10
  -6   5   0    0.25    0.14
   1  -6   0    0.25    0.11
   1  -6   0    0.27    0.11
  -6   5   0    0.17    0.12
  -6   5   0    0.29    0.13
  -6   5   0    0.02    0.12
   1  -6   0    0.16    0.12
  -6   5   0    0.09    0.11
   1  -6   0    0.17    0.10
   1  -6   0    0.17    0.10
   1  -6   0    0.18    0.10
   1  -6   0    0.24    0.13
  -6   5   0    0.25    0.14
   1  -6   0    0.42    0.12
   1  -6   0    0.11    0.10
   1  -6   0    0.17    0.10
   1  -6   0    0.15    0.11
   5   1   0    0.13    0.07
  -1   6   0    0.06    0.09
  -1   6   0    0.46    0.13
   6  -5   0    0.09    0.10
  -1   6   0    0.09    0.10
  -5  -1   0    0.08    0.05
  -5  -1   0    0.10    0.07
   6  -5   0    0.30    0.14
   6  -5   0    0.08    0.11
  -5  -1   0    0.23    0.07
   6  -5   0    0.16    0.11
  -5  -1   0    0.12    0.07
   6  -5   0    0.28    0.12
   6  -5   0    0.22    0.14
  -5  -1   0    0.26    0.14
  -1   6   0    0.31    0.12
  -1   6   0    0.12    0.09
  -1   6   0    0.32    0.10
   6  -5   0    0.18    0.12
   6  -5   0    0.34    0.14
  -1   6   0    0.19    0.09
  -1   6   0    0.23    0.11
  -1   6   0    0.38    0.13
   6  -5   0    0.29    0.16
   6  -5   0    0.18    0.12
  -1   6   0    0.16    0.08
  -1   6   0    0.18    0.09
  -6   6   0   14.92    1.28
   0  -6   0   10.97    1.13
  -6   6   0   10.66    1.26
   0  -6   0    9.87    1.17
  -6   6   0   11.01    1.16
   0  -6   0   11.84    1.22
   6   0   0   11.93    1.15
   0  -6   0   12.84    1.19
  -6   6   0    9.57    1.21
  -6   6   0   11.95    1.23
   0  -6   0   10.26    1.15
   0  -6   0   10.89    1.16
   0  -6   0   11.14    1.17
  -6   6   0   10.80    1.16
   0  -6   0   11.57    1.13
  -6   6   0   11.53    1.23
  -6   6   0   11.07    1.23
  -6   6   0   11.00    1.21
   0  -6   0   11.27    1.22
   0  -6   0   12.19    1.11
   0  -6   0    9.67    1.09
  -6   0   0   10.87    1.06
  -6   0   0   12.16    1.13
   6  -6   0   10.21    1.22
   0   6   0   11.08    1.18
  -6   0   0   11.90    1.19
   6  -6   0   12.40    1.28
   6  -6   0   10.89    1.15
  -6   0   0    9.76    1.18
   0   6   0   11.73    1.13
   6  -6   0   10.89    1.24
   0   6   0    9.59    1.17
  -6   0   0   11.57    1.16
   6  -6   0   10.60    1.18
   6  -6   0   10.57    1.22
   6  -6   0   11.80    1.24
   0   6   0   10.71    1.13
   6  -6   0   13.12    1.25
   6  -6   0   10.35    1.23
  -6   0   0   10.09    1.16
   0   6   0   10.88    1.13
   0   6   0   10.78    1.16
   0   6   0   12.20    1.17
   0   6   0   11.32    1.17
   6  -6   0   13.17    1.23
  -6   0   0   11.56    1.16
  -6   0   0   10.24    1.15
   6  -7   0    3.35    0.48
   1   6   0    2.99    0.38
   6  -7   0    2.89    0.48
  -7   1   0    3.07    0.40
   6  -7   0    3.27    0.48
  -7   1   0    3.87    0.38
   6  -7   0    2.94    0.46
   1   6   0    3.25    0.44
   6  -7   0    3.96    0.52
   6  -7   0    3.16    0.50
   1   6   0    3.37    0.37
  -7   1   0    2.85    0.45
   6  -7   0    3.87    0.51
  -7   1   0    3.96    0.44
  -7   1   0    3.32    0.43
   6  -7   0    3.72    0.52
   6  -7   0    3.82    0.46
   6  -7   0    3.28    0.49
  -7   1   0    3.19    0.43
  -7   1   0    3.12    0.41
  -7   1   0    3.47    0.41
  -1  -6   0    3.13    0.39
  -6   7   0    3.68    0.51
  -6   7   0    3.42    0.49
  -6   7   0    2.71    0.43
  -1  -6   0    2.93    0.42
  -1  -6   0    2.96    0.41
  -1  -6   0    3.19    0.36
  -6   7   0    4.04    0.54
  -1  -6   0    2.67    0.39
   7  -1   0    2.87    0.41
   7  -1   0    3.34    0.40
   7  -1   0    3.39    0.38
  -1  -6   0    2.67    0.35
  -6   7   0    3.18    0.47
  -6   7   0    3.19    0.50
   7  -1   0    3.72    0.38
  -1  -6   0    3.57    0.39
  -1  -6   0    3.69    0.41
  -1  -6   0    3.09    0.38
  -6   7   0    3.97    0.47
  -6   7   0    3.25    0.49
  -1  -6   0    3.17    0.40
  -6   7   0    3.11    0.47
   7  -1   0    3.50    0.40
  -6   7   0    3.31    0.48
  -7   2   0    3.10    0.44
   5  -7   0    3.44    0.50
   5  -7   0    3.63    0.48
  -7   2   0    4.17    0.43
   2   5   0    2.86    0.44
   5  -7   0    3.21    0.48
   5  -7   0    3.96    0.49
  -7   2   0    3.77    0.45
   5  -7   0    2.67    0.48
  -7   2   0    3.52    0.40
  -7   2   0    4.29    0.49
   5  -7   0    3.47    0.50
   5  -7   0    2.68    0.46
   5  -7   0    3.43    0.47
  -7   2   0    2.96    0.44
  -7   2   0    3.13    0.42
  -7   2   0    3.49    0.43
   5  -7   0    3.22    0.50
   7  -2   0    3.76    0.44
   7  -2   0    3.43    0.41
  -5   7   0    2.49    0.42
   7  -2   0    3.71    0.41
   7  -2   0    3.42    0.42
   7  -2   0    2.88    0.42
  -2  -5   0    3.16    0.38
  -5   7   0    3.44    0.48
  -5   7   0    3.81    0.47
  -2  -5   0    4.59    0.42
  -5   7   0    2.38    0.48
   7  -2   0    4.26    0.37
   7  -2   0    3.01    0.38
   7  -2   0    3.47    0.45
  -2  -5   0    3.53    0.40
  -5   7   0    3.02    0.48
  -5   7   0    2.74    0.48
  -5   7   0    3.89    0.49
  -5   7   0    2.91    0.46
  -2  -5   0    2.98    0.38
  -2  -5   0    3.27    0.36
   7  -2   0    3.56    0.43
  -5   7   0    4.09    0.51
  -2  -5   0    3.84    0.46
  -7   3   0    7.70    0.92
   4  -7   0    8.86    0.96
   4  -7   0    7.97    0.87
  -7   3   0    8.51    0.90
   3   4   0    8.97    0.89
  -7   3   0    7.90    0.91
  -7   3   0    9.67    0.92
   4  -7   0   10.33    0.99
   4  -7   0    8.22    0.94
   4  -7   0    6.95    0.92
   4  -7   0    7.52    0.93
   4  -7   0    8.32    0.88
   4  -7   0    9.18    0.97
   4  -7   0    7.12    0.92
  -7   3   0    8.28    0.94
  -7   3   0    7.56    0.85
   4  -7   0    6.65    0.88
  -7   3   0    8.05    0.92
  -7   3   0    8.62    0.91
   4  -7   0    9.99    0.96
  -4   7   0    7.45    0.86
   7  -3   0   10.86    0.93
  -4   7   0    8.30    0.96
   7  -3   0    8.43    0.91
   7  -3   0    7.85    0.89
  -4   7   0   10.14    0.97
   7  -3   0    8.50    0.93
  -3  -4   0    8.61    0.85
  -4   7   0    7.95    0.92
   7  -3   0    7.85    0.90
  -3  -4   0    7.26    0.87
   7  -3   0    6.36    0.84
  -4   7   0    7.31    0.95
   7  -3   0    8.63    0.94
  -4   7   0    8.20    0.93
  -4   7   0    9.33    0.95
  -4   7   0    7.50    0.92
  -3  -4   0    8.08    0.86
  -4   7   0    7.08    0.85
   3  -7   0    9.28    0.90
   3  -7   0    7.54    0.87
   3  -7   0    8.33    0.92
  -7   4   0    7.58    0.93
   3  -7   0    7.68    0.86
  -7   4   0    7.48    0.91
  -7   4   0    7.70    0.93
  -7   4   0    8.71    0.97
   3  -7   0    7.39    0.92
   3  -7   0   10.33    0.97
   3  -7   0    8.90    0.94
  -7   4   0    7.56    0.92
   3  -7   0    7.01    0.94
  -7   4   0    6.98    0.85
   3  -7   0    7.43    0.92
   3  -7   0    7.66    0.92
  -7   4   0    9.95    0.94
  -7   4   0    8.89    0.92
  -3   7   0    5.90    0.89
   7  -4   0    8.06    0.96
  -3   7   0    9.15    0.94
  -3   7   0    7.79    0.91
  -3   7   0    9.83    0.86
  -3   7   0    7.59    0.91
  -3   7   0    9.19    0.93
  -3   7   0    7.84    0.94
   7  -4   0    8.65    0.94
  -3   7   0    8.47    0.86
  -3   7   0    9.00    0.96
   7  -4   0    7.07    0.88
  -3   7   0    7.69    0.91
   7  -4   0    8.59    0.92
  -3   7   0    7.72    0.93
  -3   7   0    8.64    0.88
  -3   7   0    9.71    0.88
   7  -4   0    7.23    0.91
   7  -4   0    9.04    0.89
   7  -4   0    8.77    0.85
   7  -4   0    7.82    0.91
   7  -4   0    9.11    0.93
   7  -4   0    8.94    0.92
   7  -4   0    7.81    0.93
   7  -4   0    9.13    0.96
  -7   5   0    4.22    0.48
   2  -7   0    3.79    0.46
   2  -7   0    3.62    0.43
  -7   5   0    3.36    0.46
  -7   5   0    3.41    0.48
  -7   5   0    3.74    0.48
   2  -7   0    3.57    0.45
  -7   5   0    3.20    0.49
   2  -7   0    3.31    0.43
   2  -7   0    3.80    0.42
  -7   5   0    3.11    0.43
  -7   5   0    3.44    0.47
   2  -7   0    2.81    0.45
  -7   5   0    2.71    0.42
   2  -7   0    3.68    0.47
   2  -7   0    3.07    0.41
  -7   5   0    3.54    0.47
   2  -7   0    1.97    0.40
   2  -7   0    2.65    0.43
  -7   5   0    3.86    0.50
  -2   7   0    2.84    0.42
   7  -5   0    3.47    0.47
  -2   7   0    3.40    0.42
   7  -5   0    3.62    0.45
  -2   7   0    3.52    0.45
  -2   7   0    3.22    0.41
   7  -5   0    3.12    0.44
   7  -5   0    3.36    0.46
   7  -5   0    2.80    0.46
  -5  -2   0    2.79    0.45
   7  -5   0    3.42    0.48
   7  -5   0    4.34    0.53
  -2   7   0    3.75    0.45
  -2   7   0    3.47    0.44
  -2   7   0    2.89    0.43
  -2   7   0    2.38    0.38
  -5  -2   0    3.41    0.36
   7  -5   0    3.12    0.45
  -5  -2   0    3.02    0.36
   7  -5   0    4.33    0.43
   7  -5   0    2.42    0.44
  -7   6   0    2.95    0.48
   1  -7   0    3.36    0.44
  -7   6   0    3.06    0.51
  -7   6   0    3.50    0.50
  -7   6   0    2.83    0.47
  -7   6   0    3.48    0.49
   6   1   0    2.95    0.38
  -7   6   0    3.86    0.47
  -7   6   0    4.18    0.51
   1  -7   0    3.19    0.41
   1  -7   0    3.08    0.45
   1  -7   0    4.74    0.46
  -7   6   0    3.04    0.49
  -7   6   0    3.50    0.52
  -6  -1   0    3.23    0.38
   7  -6   0    3.23    0.50
  -6  -1   0    2.99    0.37
  -1   7   0    4.12    0.45
  -1   7   0    3.25    0.40
   7  -6   0    3.24    0.48
  -1   7   0    2.96    0.43
  -6  -1   0    3.80    0.41
  -6  -1   0    3.93    0.50
  -1   7   0    4.07    0.45
  -1   7   0    3.74    0.43
   7  -6   0    3.39    0.50
   7  -6   0    3.25    0.48
  -1   7   0    3.39    0.44
   7  -6   0    3.37    0.45
   7  -6   0    3.61    0.49
  -6  -1   0    3.27    0.40
   7  -6   0    2.06    0.45
   7  -6   0    3.67    0.52
   7  -6   0    2.89    0.46
  -1   7   0    4.03    0.46
  -7   7   0  229.79   21.44
  -7   7   0  225.11   21.40
   0  -7   0  232.09   20.56
  -7   7   0  193.38   21.90
   0  -7   0  221.72   20.85
   0  -7   0  235.86   21.27
   0  -7   0  192.91   21.25
   7   0   0  216.46   21.06
  -7   7   0  239.33   20.18
  -7   7   0  234.70   21.34
  -7   7   0  208.48   21.13
   0  -7   0  225.11   20.09
  -7   7   0  200.64   21.32
  -7   7   0  201.14   20.16
   0  -7   0  206.19   21.31
   0  -7   0  234.38   20.99
  -7   0   0  210.25   21.23
   7  -7   0  201.66   20.15
   0   7   0  196.02   21.35
   7  -7   0  213.81   21.44
  -7   0   0  212.90   20.95
   7  -7   0  205.50   21.42
   0   7   0  220.57   21.81
   7  -7   0  208.35   21.32
  -7   0   0  227.61   21.30
  -7   0   0  222.17   20.06
   7  -7   0  206.39   21.15
   0   7   0  182.16   21.07
  -7   0   0  255.31   21.83
   0   7   0  201.47   21.34
  -7   0   0  217.70   19.93
  -7   0   0  240.81   21.83
   7  -7   0  202.92   20.60
   7  -7   0  192.68   21.90
  -7   0   0  239.91   21.25
   7  -7   0  210.80   21.32
   0   7   0  241.11   21.36
   7  -7   0  200.90   21.04
   0   7   0  212.68   19.88
  -8   1   0   25.51    2.63
  -8   1   0   22.75    2.55
   1   7   0   26.31    2.53
  -8   1   0   26.51    2.49
   7  -8   0   26.92    2.73
   7  -8   0   27.45    2.76
   1   7   0   23.13    2.60
   7  -8   0   27.97    2.63
   7  -8   0   20.96    2.77
  -8   1   0   27.38    2.66
   7  -8   0   31.59    2.72
  -8   1   0   30.75    2.67
   7  -8   0   21.93    2.71
   7  -8   0   28.38    2.75
   7  -8   0   27.81    2.74
  -8   1   0   25.15    2.60
   7  -8   0   25.85    2.71
   7  -8   0   28.25    2.58
   8  -1   0   26.53    2.63
  -7   8   0   23.92    2.74
  -7   8   0   26.98    2.75
  -7   8   0   23.98    2.55
  -1  -7   0   26.81    2.64
   8  -1   0   25.34    2.61
  -7   8   0   27.78    2.73
  -7   8   0   25.78    2.73
  -7   8   0   23.97    2.56
   8  -1   0   28.56    2.63
  -1  -7   0   26.35    2.47
  -7   8   0   23.27    2.68
  -7   8   0   25.00    2.72
  -1  -7   0   27.64    2.64
  -1  -7   0   25.95    2.59
  -1  -7   0   29.47    2.56
  -7   8   0   19.72    2.77
  -1  -7   0   23.76    2.70
  -1  -7   0   26.19    2.48
   2   6   0   19.87    2.10
   6  -8   0   18.26    2.21
  -8   2   0   24.99    2.23
   6  -8   0   20.34    2.26
   6  -8   0   17.13    2.25
   6  -8   0   20.53    2.32
   6  -8   0   20.46    2.12
  -8   2   0   22.28    2.07
   6  -8   0   22.32    2.18
   6  -8   0   23.11    2.28
  -8   2   0   22.39    2.22
   6  -8   0   18.21    2.25
   6  -8   0   20.00    2.24
  -8   2   0   23.44    2.14
  -8   2   0   23.20    2.20
  -8   2   0   21.94    2.17
   6  -8   0   23.65    2.28
  -8   2   0   24.18    2.28
   8  -2   0   21.69    2.20
  -6   8   0   22.72    2.27
  -2  -6   0   24.40    2.09
  -6   8   0   22.16    2.14
  -2  -6   0   20.76    2.22
  -2  -6   0   21.43    2.01
  -2  -6   0   21.96    2.16
   8  -2   0   22.64    2.21
  -6   8   0   21.43    2.12
  -6   8   0   19.16    2.26
  -6   8   0   19.92    2.25
  -2  -6   0   20.72    2.02
   8  -2   0   19.80    2.19
   8  -2   0   23.03    2.24
   8  -2   0   21.09    2.22
  -6   8   0   21.43    2.24
  -2  -6   0   17.30    2.15
   8  -2   0   20.90    2.16
  -2  -6   0   22.30    2.23
  -6   8   0   21.54    2.27
  -6   8   0   20.85    2.28
   5  -8   0   48.14    4.56
  -8   3   0   40.55    4.49
  -8   3   0   36.60    4.61
   5  -8   0   41.64    4.56
   5  -8   0   45.20    4.51
   3   5   0   48.62    4.25
   5  -8   0   41.99    4.28
  -8   3   0   44.63    4.51
  -8   3   0   42.91    4.44
   5  -8   0   42.35    4.66
   5  -8   0   47.16    4.39
  -8   3   0   40.68    4.24
  -8   3   0   52.17    4.47
  -8   3   0   49.00    4.53
   5  -8   0   49.57    4.57
   5  -8   0   47.32    4.49
   5  -8   0   43.09    4.57
   5  -8   0   42.95    4.56
   5  -8   0   45.21    4.55
   8  -3   0   46.69    4.47
   8  -3   0   46.10    4.48
   8  -3   0   45.61    4.48
   8  -3   0   47.15    4.61
  -3  -5   0   46.22    4.55
   8  -3   0   41.29    4.30
   8  -3   0   42.81    4.47
   8  -3   0   50.36    4.63
  -3  -5   0   46.63    4.55
  -3  -5   0   42.82    4.24
  -3  -5   0   48.51    4.42
  -5   8   0   43.75    4.50
  -5   8   0   47.56    4.57
  -5   8   0   38.06    4.52
   8  -3   0   42.18    4.51
  -5   8   0   42.54    4.27
  -5   8   0   47.24    4.27
  -3  -5   0   45.49    4.42
  -5   8   0   40.29    4.65
   8  -3   0   47.53    4.52
  -5   8   0   38.59    4.55
  -5   8   0   45.65    4.53
  -8   4   0   13.82    1.51
   4  -8   0   14.32    1.56
   4  -8   0   16.94    1.57
   4  -8   0   14.51    1.59
   4  -8   0   12.52    1.53
   4  -8   0   15.93    1.58
  -8   4   0   12.16    1.49
  -8   4   0   11.99    1.51
   4  -8   0   16.10    1.50
   4  -8   0   13.25    1.44
  -8   4   0   13.87    1.54
   4  -8   0   16.53    1.48
   4  -8   0   14.85    1.53
  -8   4   0   14.20    1.52
  -8   4   0   13.38    1.58
  -8   4   0   13.51    1.43
   4  -8   0   13.56    1.55
   8  -4   0   18.09    1.60
  -4   8   0   13.58    1.52
   8  -4   0   17.47    1.56
   8  -4   0   12.87    1.50
   8  -4   0   12.57    1.51
  -4  -4   0   15.03    1.47
  -4   8   0   14.65    1.47
  -4   8   0   14.65    1.58
  -4   8   0   14.71    1.53
  -4   8   0   13.44    1.53
   8  -4   0   14.35    1.44
  -4   8   0   16.86    1.45
  -4   8   0   14.66    1.56
   8  -4   0   13.51    1.52
   8  -4   0   13.45    1.52
  -4   8   0   13.73    1.47
  -4   8   0   15.08    1.43
  -4   8   0   12.78    1.52
   8  -4   0   14.43    1.56
  -4   8   0   13.39    1.57
   3  -8   0   47.30    4.53
  -8   5   0   49.88    4.65
  -8   5   0   46.63    4.70
   3  -8   0   41.50    4.42
   3  -8   0   56.32    4.85
   3  -8   0   47.18    4.63
  -8   5   0   41.40    4.43
   3  -8   0   43.21    4.69
   3  -8   0   46.41    4.70
  -8   5   0   41.35    4.70
  -8   5   0   45.64    4.65
  -8   5   0   55.89    4.72
   3  -8   0   49.07    4.71
  -8   5   0   43.02    4.83
   3  -8   0   46.61    4.43
   3  -8   0   50.10    4.73
  -8   5   0   52.93    4.75
   8  -5   0   46.67    4.67
  -3   8   0   50.69    4.51
  -3   8   0   47.77    4.68
   8  -5   0   44.23    4.71
  -3   8   0   44.36    4.70
  -3   8   0   38.87    4.63
   8  -5   0   44.93    4.82
  -5  -3   0   48.00    4.43
  -3   8   0   44.27    4.80
  -3   8   0   47.01    4.81
  -3   8   0   44.79    4.70
   8  -5   0   51.03    4.85
  -3   8   0   42.27    4.67
   8  -5   0   46.59    4.69
   8  -5   0   48.63    4.62
  -3   8   0   45.67    4.68
   8  -5   0   45.96    4.53
   2  -8   0   20.24    2.21
  -8   6   0   21.60    2.26
  -8   6   0   19.77    2.23
  -8   6   0   22.72    2.25
  -8   6   0   21.09    2.25
   2  -8   0   22.11    2.09
  -8   6   0   21.67    2.25
  -8   6   0   20.18    2.20
   2  -8   0   17.20    2.15
  -8   6   0   24.97    2.13
   2  -8   0   25.71    2.29
  -8   6   0   20.78    2.31
   2  -8   0   23.24    2.08
   2  -8   0   20.38    2.21
  -8   6   0   19.02    2.10
   2  -8   0   22.99    2.14
  -8   6   0   25.49    2.24
  -2   8   0   16.02    2.18
  -2   8   0   18.74    2.08
  -2   8   0   20.66    2.20
   8  -6   0   19.88    2.28
  -2   8   0   20.94    2.25
  -2   8   0   21.75    2.19
  -2   8   0   23.61    2.18
  -6  -2   0   25.36    2.15
  -6  -2   0   22.47    2.17
   8  -6   0   20.74    2.23
   8  -6   0   23.61    2.26
  -2   8   0   18.77    2.04
  -2   8   0   19.34    2.16
   8  -6   0   21.83    2.25
   8  -6   0   21.89    2.24
   8  -6   0   24.50    2.21
   8  -6   0   24.63    2.10
   8  -6   0   19.53    2.14
  -2   8   0   21.67    2.18
  -6  -2   0   21.02    2.17
  -6  -2   0   20.92    2.11
  -6  -2   0   21.32    2.11
  -2   8   0   17.35    2.23
   1  -8   0   30.39    2.81
  -8   7   0   31.84    2.87
   1  -8   0   24.82    2.62
  -8   7   0   27.96    2.81
  -8   7   0   33.46    2.97
  -8   7   0   27.51    2.81
   1  -8   0   28.88    2.79
  -8   7   0   28.58    2.88
  -8   7   0   26.58    2.68
   1  -8   0   24.11    2.68
  -8   7   0   23.75    2.82
   1  -8   0   27.42    2.63
  -8   7   0   25.44    2.84
   1  -8   0   25.83    2.74
  -8   7   0   26.56    2.85
   1  -8   0   26.34    2.86
   1  -8   0   22.78    2.77
   1  -8   0   28.35    2.72
   7   1   0   28.73    2.70
  -1   8   0   30.79    2.84
   8  -7   0   25.25    2.72
  -7  -1   0   25.78    2.80
  -1   8   0   27.73    2.62
   8  -7   0   25.53    2.82
   8  -7   0   33.30    2.88
   8  -7   0   25.30    2.90
  -1   8   0   27.52    2.78
  -1   8   0   27.09    2.78
  -7  -1   0   26.92    2.80
   8  -7   0   31.20    2.86
  -1   8   0   32.39    2.85
  -1   8   0   24.49    2.75
   8  -7   0   26.06    2.82
  -7  -1   0   26.85    2.73
  -7  -1   0   25.68    2.68
  -7  -1   0   32.18    2.72
  -1   8   0   25.17    2.72
   8  -7   0   27.24    2.66
   8  -7   0   26.84    2.85
  -7  -1   0   24.79    2.71
   8   0   0   20.61    2.00
   0  -8   0   20.45    1.93
   0  -8   0   16.61    1.96
   0  -8   0   21.45    2.06
  -8   8   0   22.59    2.14
   0  -8   0   21.35    1.93
  -8   8   0   19.83    2.19
  -8   8   0   20.82    2.13
   0  -8   0   19.13    2.00
   0  -8   0   20.37    2.10
  -8   8   0   23.80    2.04
  -8   8   0   23.65    2.02
   0  -8   0   15.86    2.02
  -8   8   0   17.78    2.08
  -8   8   0   22.37    2.15
   8  -8   0   20.12    2.09
  -8   0   0   18.00    2.06
   8  -8   0   17.73    2.11
   8  -8   0   21.30    2.05
   8  -8   0   16.45    2.15
   8  -8   0   21.23    2.14
   8  -8   0   18.29    1.98
   8  -8   0   21.50    2.13
   8  -8   0   18.64    2.10
   0   8   0   18.27    2.02
   0   8   0   20.44    2.04
   0   8   0   19.26    2.02
  -8   0   0   21.72    1.88
   8  -8   0   20.84    2.12
  -8   0   0   20.78    2.02
   0   8   0   19.28    1.95
  -8   0   0   17.12    1.99
  -8   0   0   18.27    1.97
  -9   1   0    0.77    0.22
   8  -9   0    0.80    0.26
   8  -9   0    1.36    0.33
   1   8   0    1.41    0.31
  -9   1   0    1.16    0.20
  -9   1   0    0.80    0.20
   8  -9   0    1.00    0.31
  -9   1   0    1.06    0.24
   8  -9   0    1.17    0.34
  -9   1   0    1.07    0.23
   8  -9   0    1.14    0.33
   8  -9   0    0.64    0.27
  -1  -8   0    0.85    0.18
  -8   9   0    0.44    0.26
  -1  -8   0    0.99    0.22
  -8   9   0    0.38    0.24
  -1  -8   0    1.44    0.26
   9  -1   0    0.69    0.22
  -1  -8   0    0.84    0.20
  -8   9   0    0.72    0.28
  -8   9   0    1.74    0.39
  -1  -8   0    1.23    0.21
  -1  -8   0    0.64    0.19
   2   7   0    9.00    0.92
   7  -9   0    7.71    0.95
   7  -9   0    8.04    0.98
  -9   2   0    6.37    0.89
   7  -9   0    8.28    0.98
   7  -9   0    6.34    0.97
  -9   2   0    7.63    0.88
  -9   2   0    8.33    0.89
  -9   2   0    6.03    0.90
   7  -9   0    8.41    0.98
  -9   2   0    8.60    0.84
   7  -9   0    8.56    0.93
  -9   2   0    7.77    0.94
  -2  -7   0    7.60    0.88
  -7   9   0    8.68    1.00
  -7   9   0    7.51    0.98
  -7   9   0    7.59    0.96
  -2  -7   0    7.22    0.83
  -2  -7   0    8.14    0.79
  -2  -7   0    7.89    0.78
   9  -2   0    7.94    0.90
   9  -2   0    8.04    0.86
   9  -2   0    8.90    0.86
  -2  -7   0    7.96    0.86
  -7   9   0    7.55    0.95
  -2  -7   0    7.54    0.85
  -7   9   0    8.43    0.98
   9  -2   0    8.30    0.88
  -7   9   0    7.30    0.95
  -7   9   0    8.22    0.92
   9  -2   0    7.28    0.86
  -9   3   0  132.40   11.33
  -9   3   0  114.84   11.99
   6  -9   0  108.52   12.05
  -9   3   0  116.12   11.83
   6  -9   0  130.97   12.07
   6  -9   0  134.05   11.65
   6  -9   0  120.05   11.88
  -9   3   0  129.96   11.27
   6  -9   0  124.22   12.38
  -9   3   0  137.14   12.00
   6  -9   0  131.10   12.06
  -9   3   0  113.97   12.02
  -9   3   0  130.47   12.34
   6  -9   0  109.57   12.07
   3   6   0  123.18   11.24
  -3  -6   0  109.33   11.91
  -6   9   0  121.13   12.11
  -3  -6   0  112.17   12.23
  -6   9   0  114.33   12.36
  -6   9   0  115.95   11.36
   9  -3   0  115.06   11.89
   9  -3   0  128.04   12.29
  -6   9   0  121.41   11.35
   9  -3   0  103.23   12.02
   9  -3   0  121.00   11.95
  -6   9   0  115.27   12.08
  -3  -6   0  119.84   11.91
  -3  -6   0  129.41   12.25
  -6   9   0  100.67   11.90
  -6   9   0  131.89   12.08
   9  -3   0  125.70   12.28
   9  -3   0  126.33   11.94
   9  -3   0  121.77   12.03
  -6   9   0  132.00   12.05
   5  -9   0   12.12    1.37
   5  -9   0   12.96    1.34
  -9   4   0   13.54    1.32
  -9   4   0   10.99    1.27
   5  -9   0   11.30    1.33
   5  -9   0   11.70    1.24
   5  -9   0   10.38    1.32
  -9   4   0   10.31    1.20
   5  -9   0   12.64    1.28
   5  -9   0   11.89    1.34
  -9   4   0   12.39    1.30
  -9   4   0   11.41    1.31
   5  -9   0    8.72    1.29
   5  -9   0   12.56    1.32
  -9   4   0   12.15    1.35
  -9   4   0   12.29    1.28
   5  -9   0   12.22    1.34
   9  -4   0   12.57    1.33
   9  -4   0   11.22    1.31
  -4  -5   0   10.69    1.18
  -4  -5   0    9.51    1.22
  -4  -5   0   11.94    1.18
  -4  -5   0   12.26    1.22
  -5   9   0   12.99    1.33
  -5   9   0   11.38    1.31
   9  -4   0   13.37    1.29
  -5   9   0   11.50    1.33
  -5   9   0   11.36    1.31
  -5   9   0   13.15    1.22
   9  -4   0   10.35    1.25
  -5   9   0    9.85    1.33
   9  -4   0   10.58    1.28
   9  -4   0   12.61    1.30
   9  -4   0   10.86    1.20
  -4  -5   0   13.67    1.23
  -9   5   0   13.30    1.34
   4  -9   0   10.78    1.33
   4  -9   0    9.88    1.35
  -9   5   0   12.96    1.36
  -9   5   0   12.87    1.32
   4  -9   0   13.13    1.28
  -9   5   0   10.18    1.23
   4  -9   0   11.47    1.32
   4  -9   0   10.74    1.33
  -9   5   0    9.25    1.35
   4  -9   0   11.68    1.35
   4  -9   0   13.74    1.36
  -9   5   0   10.23    1.31
   4  -9   0   12.08    1.26
  -9   5   0   13.75    1.35
   4  -9   0   11.97    1.29
   9  -5   0   10.52    1.31
   9  -5   0   12.50    1.35
  -5  -4   0   12.66    1.29
  -4   9   0   12.03    1.31
   9  -5   0   11.47    1.32
   9  -5   0   12.08    1.31
   9  -5   0   12.46    1.25
  -4   9   0   13.30    1.34
   9  -5   0   10.87    1.36
  -4   9   0   12.74    1.34
   9  -5   0   13.62    1.38
  -4   9   0   11.44    1.31
  -4   9   0   13.62    1.35
   9  -5   0   11.17    1.32
  -4   9   0   14.84    1.39
   3  -9   0  101.36   11.88
   3  -9   0  114.84   11.74
   3  -9   0  102.11   12.20
  -9   6   0  105.35   11.78
  -9   6   0  115.65   12.24
  -9   6   0  125.36   11.96
  -9   6   0  116.20   11.91
   3  -9   0  110.06   11.89
   3  -9   0  136.28   11.27
  -9   6   0  133.56   11.78
  -9   6   0  131.55   11.27
   3  -9   0  117.47   11.92
  -9   6   0  112.68   11.91
   3  -9   0  131.57   11.25
  -3   9   0  122.26   11.87
  -6  -3   0  128.47   11.18
  -3   9   0  117.53   11.94
  -3   9   0  111.07   12.19
   9  -6   0  129.98   11.74
   9  -6   0  124.98   11.91
   9  -6   0  127.68   11.93
   9  -6   0  114.88   11.49
  -3   9   0  117.95   11.93
   9  -6   0  112.39   11.96
   9  -6   0  113.29   12.22
  -3   9   0  116.94   11.88
  -3   9   0  136.27   12.23
  -3   9   0  123.58   11.07
   9  -6   0  130.00   11.84
   2  -9   0    8.04    0.93
   2  -9   0    6.54    0.94
   2  -9   0    7.84    0.88
   2  -9   0    8.88    0.88
   2  -9   0    6.55    0.88
  -9   7   0    6.90    0.96
  -9   7   0    8.34    0.92
  -9   7   0    7.71    0.97
   2  -9   0    8.57    0.92
   2  -9   0   10.26    0.98
  -9   7   0    8.51    0.96
  -9   7   0    9.60    0.95
  -9   7   0    6.44    0.95
  -9   7   0    8.50    1.02
   2  -9   0    8.24    0.94
   9  -7   0    6.12    0.93
  -7  -2   0    8.18    0.83
   9  -7   0    8.76    1.00
  -2   9   0    8.27    0.87
   9  -7   0    8.54    0.93
   9  -7   0    7.98    0.98
   9  -7   0    8.60    0.99
  -2   9   0    8.17    0.91
  -2   9   0    8.34    0.93
  -7  -2   0    8.20    0.82
  -7  -2   0    7.86    0.86
   9  -7   0    7.61    0.95
  -2   9   0    6.50    0.90
  -2   9   0    8.59    0.88
  -2   9   0    7.80    0.83
  -2   9   0    7.91    0.88
  -2   9   0    7.05    0.91
  -2   9   0    7.50    0.89
  -9   8   0    0.83    0.28
   1  -9   0    1.53    0.26
  -9   8   0    1.01    0.30
   1  -9   0    1.26    0.28
   1  -9   0    0.76    0.24
  -9   8   0    1.34    0.35
   1  -9   0    0.88    0.23
   1  -9   0    0.68    0.23
  -9   8   0    0.61    0.27
   8   1   0    0.91    0.18
   1  -9   0    1.09    0.24
   1  -9   0    0.94    0.23
  -8  -1   0    1.04    0.19
  -1   9   0    1.29    0.25
   9  -8   0    1.05    0.30
  -1   9   0    0.86    0.21
   9  -8   0    1.48    0.31
   9  -8   0    1.23    0.33
   9  -8   0    1.64    0.34
  -1   9   0    0.91    0.26
   9  -8   0    0.86    0.29
  -8  -1   0    0.83    0.17
  -1   9   0    0.71    0.21
   9  -8   0    0.54    0.29
  -8  -1   0    1.08    0.14
  -8  -1   0    0.99    0.17
  -1   9   0    0.64    0.21
   9   0   0   19.20    1.99
   0  -9   0   22.87    2.12
   0  -9   0   20.25    2.03
   0  -9   0   19.13    2.00
  -9   9   0   21.31    2.12
  -9   9   0   22.66    2.16
  -9   9   0   20.84    2.14
   0  -9   0   18.51    1.92
   0  -9   0   18.86    1.91
  -9   9   0   13.49    2.12
  -9   0   0   18.05    2.00
   0   9   0   16.47    1.98
   9  -9   0   17.16    2.02
   0   9   0   24.05    1.99
   9  -9   0   20.87    2.15
   9  -9   0   19.09    2.18
   0   9   0   21.73    2.02
  -9   0   0   19.78    2.00
  -9   0   0   17.80    1.96
   9  -9   0   23.25    2.15
  -9   0   0   18.94    1.87
   9 -10   0  122.01   10.79
   9 -10   0  105.51   11.44
 -10   1   0  111.09   11.02
   1   9   0  114.93   10.37
 -10   1   0  110.21   10.88
   9 -10   0  112.64   11.16
 -10   1   0  114.38   10.41
  -9  10   0  109.42   11.45
  -1  -9   0  113.11   10.43
  -9  10   0  114.99   11.05
  -1  -9   0  100.14   10.86
  -9  10   0  108.55   11.16
  -1  -9   0  119.34   11.02
  -1  -9   0  103.71   10.41
 -10   2   0   41.71    3.97
 -10   2   0   45.63    4.11
 -10   2   0   37.38    3.91
 -10   2   0   36.28    3.73
   8 -10   0   38.79    4.06
   2   8   0   42.06    3.78
   8 -10   0   38.14    3.90
   8 -10   0   39.49    4.07
   8 -10   0   34.30    4.14
  10  -2   0   41.06    3.92
  -2  -8   0   38.60    3.87
  -8  10   0   40.78    4.03
  -2  -8   0   44.85    3.95
  10  -2   0   37.20    3.94
  -2  -8   0   37.09    3.70
  -8  10   0   32.80    4.02
  -2  -8   0   40.90    3.69
  -2  -8   0   37.25    3.92
  -8  10   0   36.90    4.15
 -10   3   0    1.20    0.29
   3   7   0    1.16    0.29
   7 -10   0    0.94    0.32
   7 -10   0    1.30    0.36
   7 -10   0    1.01    0.34
 -10   3   0    1.11    0.30
 -10   3   0    1.36    0.27
   7 -10   0    1.29    0.33
 -10   3   0    0.92    0.26
   7 -10   0    1.30    0.35
  -3  -7   0    1.25    0.22
  10  -3   0    1.74    0.26
  -7  10   0    0.81    0.29
  -7  10   0    1.18    0.33
  -3  -7   0    1.21    0.21
  -3  -7   0    1.27    0.16
  10  -3   0    0.97    0.25
  -7  10   0    1.08    0.34
  10  -3   0    1.39    0.28
  -7  10   0    1.36    0.35
  -3  -7   0    1.34    0.19
   6 -10   0   12.91    1.43
   6 -10   0   11.81    1.51
 -10   4   0   12.46    1.43
 -10   4   0   14.63    1.37
   6 -10   0   13.57    1.50
   6 -10   0   14.74    1.49
 -10   4   0   12.43    1.49
   6 -10   0   14.64    1.52
   6 -10   0   12.80    1.51
  10  -4   0   13.39    1.31
  10  -4   0   12.94    1.43
  10  -4   0   13.93    1.45
  -6  10   0   12.80    1.46
  -6  10   0   12.01    1.50
  10  -4   0   11.76    1.43
  -6  10   0   11.08    1.46
  -4  -6   0   13.95    1.33
  -4  -6   0   13.58    1.33
  10  -4   0   12.31    1.38
  10  -4   0   13.45    1.41
  -6  10   0   10.77    1.44
  -6  10   0   13.10    1.48
 -10   5   0   10.60    1.29
   5 -10   0   13.12    1.33
   5 -10   0   10.49    1.32
   5 -10   0   11.92    1.33
 -10   5   0   14.03    1.40
   5 -10   0   11.46    1.34
 -10   5   0    9.98    1.30
 -10   5   0   10.21    1.22
   5 -10   0   10.31    1.35
   5 -10   0   11.20    1.27
  10  -5   0   12.13    1.21
  10  -5   0   10.03    1.28
  -5  10   0   13.37    1.34
  -5  10   0   13.70    1.37
  10  -5   0   12.25    1.32
  10  -5   0   13.29    1.29
  -5  10   0   11.77    1.32
  -5  10   0   10.86    1.29
  10  -5   0   11.31    1.32
  -5  10   0    9.92    1.29
 -10   6   0   13.53    1.43
   4 -10   0   13.01    1.54
   4 -10   0   13.87    1.41
   4 -10   0   14.11    1.46
   4 -10   0   12.96    1.41
 -10   6   0   13.86    1.42
   4 -10   0   12.20    1.50
 -10   6   0   11.97    1.54
 -10   6   0   11.58    1.48
   4 -10   0   16.04    1.52
 -10   6   0   12.88    1.51
   4 -10   0   12.93    1.50
  10  -6   0   12.50    1.50
  -4  10   0   11.31    1.34
  10  -6   0   13.68    1.48
  10  -6   0   11.01    1.51
  -4  10   0   15.72    1.52
  -4  10   0   13.44    1.49
  -4  10   0   15.45    1.54
  10  -6   0   15.58    1.43
  -4  10   0   12.78    1.46
  -4  10   0   14.61    1.51
  10  -6   0   15.18    1.52
 -10   7   0    1.06    0.34
   3 -10   0    1.16    0.31
 -10   7   0    0.86    0.31
 -10   7   0    1.95    0.38
   3 -10   0    1.28    0.31
   3 -10   0    1.33    0.33
   3 -10   0    1.01    0.30
   3 -10   0    1.44    0.34
   3 -10   0    1.12    0.28
   3 -10   0    1.41    0.31
  10  -7   0    1.61    0.37
  -3  10   0    0.76    0.26
  -7  -3   0    1.25    0.18
  10  -7   0    2.28    0.37
  -3  10   0    1.11    0.29
  -3  10   0    1.14    0.29
  -7  -3   0    1.25    0.17
  10  -7   0    1.55    0.34
  -3  10   0    1.52    0.28
  10  -7   0    2.09    0.39
  -3  10   0    1.38    0.31
  -3  10   0    1.04    0.31
  10  -7   0    1.47    0.37
 -10   8   0   37.63    4.36
   2 -10   0   36.26    4.19
 -10   8   0   40.94    4.26
   2 -10   0   44.55    3.97
   2 -10   0   46.69    3.99
   2 -10   0   37.44    4.30
 -10   8   0   47.46    4.28
  -2  10   0   42.57    4.10
  -2  10   0   43.37    3.92
  -2  10   0   47.40    4.29
  -2  10   0   41.55    4.19
  10  -8   0   38.63    4.34
  -8  -2   0   39.84    4.09
  10  -8   0   40.29    4.23
  10  -8   0   33.43    4.05
  -8  -2   0   42.62    4.09
  -2  10   0   37.60    4.17
  10  -8   0   41.84    4.27
   1 -10   0  103.96   11.40
   1 -10   0  106.09   11.11
   1 -10   0  118.49   10.97
   9   1   0  105.42   10.92
   1 -10   0  124.60   10.50
 -10   9   0  126.26   11.24
   1 -10   0  105.22   10.50
 -10   9   0  130.06   11.23
  10  -9   0  107.66   11.19
  -9  -1   0  118.40   11.04
  -1  10   0  114.51   10.39
  -9  -1   0  119.61   10.41
  10  -9   0   97.72   10.77
  -9  -1   0  110.19   10.88
  10  -9   0  107.90   11.48
  -1  10   0   92.73   11.10
  -1  10   0  104.41   11.12
  -1  10   0  115.99   11.35
  -9  -1   0  118.21   11.03
   0 -10   0   12.29    1.24
 -10  10   0    9.96    1.38
 -10  10   0   11.34    1.45
   0 -10   0   11.95    1.31
   0 -10   0    9.99    1.27
   0 -10   0   11.86    1.22
  10 -10   0   12.04    1.35
 -10   0   0   12.79    1.26
  10 -10   0   10.51    1.38
 -10   0   0   13.86    1.19
   0  10   0   13.81    1.31
   0  10   0   11.25    1.24
 -10   0   0   10.89    1.26
   0  10   0   11.62    1.22
  10 -10   0   10.86    1.42
 -11   1   0    0.10    0.15
  10 -11   0   -0.23    0.19
  10 -11   0    0.01    0.24
 -11   1   0    0.05    0.15
  10 -11   0   -0.09    0.21
  -1 -10   0   -0.16    0.14
  -1 -10   0    0.06    0.16
 -10  11   0    0.11    0.24
  -1 -10   0    0.10    0.16
  -1 -10   0   -0.11    0.14
 -10  11   0   -0.16    0.21
   9 -11   0   64.41    7.81
 -11   2   0   78.82    7.10
   9 -11   0   70.88    7.36
 -11   2   0   77.24    7.53
   9 -11   0   87.57    7.68
  -2  -9   0   82.20    7.09
  -2  -9   0   68.78    7.06
  -9  11   0   81.52    7.59
  -9  11   0   71.50    7.63
  -2  -9   0   75.69    7.39
  -2  -9   0   79.35    7.49
  -9  11   0   75.69    7.84
  11  -2   0   68.22    7.45
 -11   3   0    6.01    0.76
   8 -11   0    6.36    0.83
   8 -11   0    5.43    0.83
   8 -11   0    5.86    0.85
 -11   3   0    5.08    0.69
   8 -11   0    8.10    0.94
  11  -3   0    7.12    0.74
  -8  11   0    4.79    0.84
  -3  -8   0    5.43    0.62
  -8  11   0    7.97    0.89
  -8  11   0    6.54    0.87
  -3  -8   0    6.48    0.70
  -3  -8   0    6.18    0.68
  11  -3   0    6.68    0.72
  -3  -8   0    5.20    0.63
  -3  -8   0    5.16    0.66
   7 -11   0    8.00    0.94
   7 -11   0    7.89    0.89
 -11   4   0    6.48    0.79
   7 -11   0    7.56    0.95
 -11   4   0    7.97    0.92
 -11   4   0    6.75    0.84
   7 -11   0    4.58    0.84
   7 -11   0    6.80    0.94
  -4  -7   0    5.53    0.71
  -4  -7   0    6.28    0.72
  11  -4   0    7.32    0.82
  -7  11   0    7.07    0.91
  11  -4   0    6.81    0.81
  -7  11   0    7.18    0.90
  -7  11   0    5.75    0.90
  11  -4   0    7.20    0.83
 -11   5   0    8.07    0.98
   6 -11   0    7.79    1.12
   6 -11   0    8.57    1.10
 -11   5   0    9.16    1.06
   6 -11   0    6.41    1.04
 -11   5   0    8.10    1.09
   6 -11   0    9.44    1.09
   6 -11   0    7.95    1.10
   6 -11   0   10.27    1.08
  11  -5   0    9.28    0.94
  -6  11   0    8.51    1.07
  -5  -6   0    9.11    0.91
  -6  11   0    8.30    1.05
  11  -5   0    8.56    1.06
  -6  11   0    9.09    1.11
  -6  11   0   10.07    1.10
  11  -5   0    8.40    1.04
  -5  -6   0    8.42    0.90
  11  -5   0   10.25    1.02
  11  -5   0    9.01    1.04
 -11   6   0    7.94    0.99
   5 -11   0    8.55    1.08
   5 -11   0    8.89    1.06
   5 -11   0    9.17    1.11
   5 -11   0    7.36    1.06
 -11   6   0    9.26    1.12
 -11   6   0    8.37    1.07
   5 -11   0    9.49    1.04
   5 -11   0    9.46    1.13
 -11   6   0    8.15    1.05
  -5  11   0    9.83    1.10
  11  -6   0    8.43    1.07
  -5  11   0    9.88    1.09
  -5  11   0    8.80    1.06
  11  -6   0    9.43    0.97
  -5  11   0    9.53    1.07
  11  -6   0    7.23    1.04
  11  -6   0    7.11    1.05
  11  -6   0    8.39    1.02
  -5  11   0    9.68    1.05
 -11   7   0    5.77    0.86
   4 -11   0    6.14    0.81
 -11   7   0    7.42    0.92
   4 -11   0    6.75    0.90
 -11   7   0    9.08    0.99
   4 -11   0    5.97    0.83
   4 -11   0    5.97    0.85
  11  -7   0    5.65    0.86
  -4  11   0    8.52    0.90
  11  -7   0    5.62    0.82
  -4  11   0    6.63    0.87
  11  -7   0    6.67    0.89
  -4  11   0    7.19    0.80
  -4  11   0    6.61    0.85
  11  -7   0    5.41    0.84
  -4  11   0    6.45    0.84
  11  -7   0    5.82    0.78
   3 -11   0    5.44    0.79
 -11   8   0    5.88    0.85
   3 -11   0    4.94    0.80
   3 -11   0    5.56    0.75
   3 -11   0    6.51    0.81
 -11   8   0    5.15    0.86
 -11   8   0    5.73    0.82
  11  -8   0    5.05    0.75
  -3  11   0    6.09    0.70
  11  -8   0    5.75    0.80
  -3  11   0    5.12    0.75
  -8  -3   0    6.54    0.65
  11  -8   0    6.74    0.88
  11  -8   0    7.70    0.90
  -3  11   0    6.08    0.78
  -8  -3   0    5.99    0.64
  -3  11   0    6.65    0.78
   2 -11   0   82.35    7.43
   2 -11   0   68.20    7.20
 -11   9   0   76.63    7.29
   2 -11   0   71.26    6.79
   2 -11   0   66.74    6.79
 -11   9   0   76.07    7.28
 -11   9   0   57.92    7.43
   2 -11   0   70.31    7.10
  -9  -2   0   74.78    6.98
  -2  11   0   77.90    7.34
  -2  11   0   68.87    7.19
  -2  11   0   70.73    7.18
  11  -9   0   79.48    7.48
  -9  -2   0   70.19    6.66
  11  -9   0   70.58    7.24
  -9  -2   0   68.95    7.07
  -2  11   0   62.18    7.19
  -9  -2   0   77.46    7.09
  11  -9   0   68.79    6.98
 -11  10   0   -0.09    0.22
   1 -11   0    0.02    0.17
   1 -11   0   -0.15    0.16
   1 -11   0    0.03    0.18
 -11  10   0    0.15    0.26
   1 -11   0    0.01    0.18
  -1  11   0    0.13    0.15
  -1  11   0   -0.01    0.14
  11 -10   0   -0.07    0.22
  11 -10   0   -0.04    0.19
 -10  -1   0    0.03    0.11
 -10  -1   0   -0.10    0.11
  11 -10   0    0.09    0.20
 -10  -1   0    0.15    0.16
 -11  11   0    0.22    0.24
 -11  11   0    0.10    0.26
   0 -11   0   -0.01    0.20
   0 -11   0    0.50    0.22
   0 -11   0    0.64    0.26
  11 -11   0   -0.02    0.20
  11 -11   0    0.43    0.26
  11 -11   0    0.02    0.24
 -11   0   0    0.46    0.17
  11 -12   0    2.05    0.49
 -12   1   0    1.46    0.33
  11 -12   0    3.07    0.60
  -1 -11   0    2.23    0.38
  -1 -11   0    1.31    0.35
  -1 -11   0    2.56    0.41
 -11  12   0    1.92    0.52
 -12   2   0    3.69    0.52
  10 -12   0    2.92    0.68
  10 -12   0    3.15    0.65
  10 -12   0    4.30    0.70
  -2 -10   0    4.01    0.48
 -10  12   0    3.80    0.70
  -2 -10   0    3.26    0.50
 -10  12   0    3.04    0.68
  -2 -10   0    4.09    0.50
   9 -12   0    2.67    0.58
   9 -12   0    2.61    0.53
   9 -12   0    2.88    0.60
 -12   3   0    1.93    0.42
 -12   3   0    2.56    0.46
  12  -3   0    2.46    0.37
  -3  -9   0    2.97    0.38
  -3  -9   0    2.75    0.36
  12  -3   0    3.27    0.43
  -3  -9   0    2.44    0.38
  -3  -9   0    2.58    0.39
  -9  12   0    2.93    0.59
  -9  12   0    2.98    0.58
  -9  12   0    2.48    0.58
 -12   4   0    6.73    0.86
   8 -12   0    7.02    0.99
   8 -12   0    8.04    0.94
 -12   4   0    5.50    0.79
   8 -12   0    8.28    1.00
  -8  12   0    5.94    0.94
  12  -4   0    6.70    0.82
  -8  12   0    6.79    0.96
  -4  -8   0    7.30    0.68
  -8  12   0    6.13    0.91
  -4  -8   0    6.62    0.75
  12  -4   0    6.05    0.81
  -4  -8   0    6.95    0.74
  -4  -8   0    6.72    0.70
  -4  -8   0    5.91    0.72
 -12   5   0   59.18    5.32
   7 -12   0   47.55    5.17
 -12   5   0   49.73    5.12
   7 -12   0   57.08    5.02
   7 -12   0   46.05    5.17
   7 -12   0   51.19    5.33
  -5  -7   0   47.64    4.97
  12  -5   0   42.44    5.18
  12  -5   0   50.44    5.13
  -7  12   0   46.01    5.13
  -7  12   0   51.65    5.30
  12  -5   0   60.95    5.15
  -7  12   0   42.58    5.10
  -5  -7   0   53.01    4.98
   6 -12   0    0.27    0.27
   6 -12   0    0.17    0.25
   6 -12   0    0.18    0.22
   6 -12   0    0.13    0.20
   6 -12   0    0.42    0.30
   6 -12   0    0.30    0.22
 -12   6   0   -0.15    0.15
 -12   6   0    0.09    0.24
  -6  12   0    0.16    0.19
  12  -6   0   -0.05    0.18
  12  -6   0    0.00    0.20
  12  -6   0    0.18    0.16
  -6  12   0    0.17    0.23
  12  -6   0    0.39    0.21
  -6  12   0   -0.28    0.18
  12  -6   0   -0.01    0.18
  -6  12   0   -0.03    0.18
 -12   7   0   46.34    5.03
 -12   7   0   49.80    5.21
   5 -12   0   49.76    4.98
   5 -12   0   51.35    5.07
   5 -12   0   56.44    5.23
  12  -7   0   55.21    5.08
  -5  12   0   51.79    5.07
  12  -7   0   52.31    4.82
  12  -7   0   49.37    5.16
  -5  12   0   43.66    5.14
  -5  12   0   43.12    4.97
  12  -7   0   47.07    4.99
  -5  12   0   44.61    5.00
 -12   8   0    5.81    0.94
 -12   8   0    8.59    1.03
   4 -12   0    8.36    1.03
 -12   8   0    8.06    1.07
   4 -12   0    5.76    0.92
   4 -12   0    6.82    0.93
  -4  12   0    8.89    0.97
  12  -8   0    7.30    1.00
  -4  12   0    8.96    0.95
  -4  12   0    6.83    0.85
  12  -8   0    7.42    0.87
  12  -8   0    5.78    0.95
  -4  12   0    6.87    0.93
  12  -8   0    6.46    0.91
 -12   9   0    2.43    0.54
   3 -12   0    3.02    0.52
 -12   9   0    3.30    0.62
   3 -12   0    2.72    0.53
 -12   9   0    2.09    0.55
   3 -12   0    2.20    0.51
  12  -9   0    1.93    0.52
  -3  12   0    2.52    0.47
  -3  12   0    2.93    0.47
  -9  -3   0    2.53    0.33
  -3  12   0    3.05    0.51
  -9  -3   0    3.41    0.37
  -3  12   0    2.68    0.49
  12  -9   0    2.26    0.50
  12  -9   0    1.93    0.45
 -12  10   0    4.78    0.76
   2 -12   0    3.77    0.58
   2 -12   0    3.35    0.54
 -12  10   0    4.27    0.70
  12 -10   0    3.38    0.66
  12 -10   0    3.48    0.61
  -2  12   0    2.53    0.49
  12 -10   0    2.62    0.54
  -2  12   0    3.09    0.50
 -10  -2   0    3.05    0.42
   1 -12   0    2.58    0.47
 -12  11   0    2.13    0.55
   1 -12   0    2.29    0.43
 -12  11   0    1.68    0.51
  -1  12   0    1.76    0.34
  -1  12   0    1.85    0.31
  12 -11   0    1.00    0.41
  12 -11   0    2.31    0.49
   0 -12   0   89.86    9.76
 -12  12   0   88.81   10.03
   0 -12   0  109.91    9.40
  12 -12   0  107.62   10.06
  12 -12   0  100.00    9.69
  12 -13   0    0.21    0.30
  12 -13   0    0.01    0.28
 -12  13   0    0.21    0.31
  11 -13   0    3.13    0.69
  11 -13   0    4.61    0.75
  -2 -11   0    3.13    0.51
 -11  13   0    3.73    0.71
  10 -13   0   36.72    3.73
  10 -13   0   42.31    3.90
 -10  13   0   31.75    3.81
  -3 -10   0   35.12    3.62
 -13   4   0    1.64    0.40
   9 -13   0    3.68    0.68
   9 -13   0    2.24    0.57
   9 -13   0    3.28    0.60
  -9  13   0    3.16    0.59
  13  -4   0    1.99    0.38
  -9  13   0    2.32    0.57
  13  -4   0    2.51    0.43
  -4  -9   0    2.03    0.34
   8 -13   0   14.09    1.46
   8 -13   0   11.21    1.48
   8 -13   0   11.82    1.53
  -8  13   0   12.02    1.43
  -8  13   0   11.74    1.50
  13  -5   0   14.69    1.41
  -8  13   0   11.01    1.46
  13  -5   0    9.59    1.34
   7 -13   0    0.32    0.31
 -13   6   0    0.07    0.23
   7 -13   0    0.49    0.34
   7 -13   0    0.48    0.32
   7 -13   0    0.36    0.28
  -6  -7   0    0.25    0.13
  13  -6   0    0.46    0.24
  13  -6   0    0.14    0.22
  13  -6   0    0.21    0.23
  -7  13   0    0.11    0.29
  -7  13   0    0.20    0.23
  13  -6   0    0.12    0.21
   6 -13   0    0.56    0.33
 -13   7   0    0.24    0.27
 -13   7   0    0.29    0.28
   6 -13   0    1.01    0.36
  -6  13   0    0.66    0.30
  13  -7   0    0.26    0.27
  -6  13   0    0.89    0.36
  13  -7   0   -0.01    0.21
  -6  13   0    0.50    0.27
  13  -7   0    0.24    0.25
  13  -7   0    0.54    0.22
   5 -13   0   12.19    1.38
   5 -13   0   11.36    1.43
 -13   8   0   10.58    1.39
 -13   8   0    7.52    1.39
   5 -13   0   11.81    1.40
  -5  13   0   11.71    1.29
  13  -8   0   12.50    1.28
  -5  13   0   11.93    1.37
  13  -8   0   11.75    1.34
  -5  13   0   11.06    1.38
  13  -8   0    9.89    1.38
  13  -8   0   13.14    1.43
   4 -13   0    2.85    0.56
 -13   9   0    2.31    0.61
  -4  13   0    3.12    0.41
  13  -9   0    2.02    0.46
  -9  -4   0    3.35    0.36
  13  -9   0    2.69    0.54
  -4  13   0    2.87    0.52
  13  -9   0    2.42    0.58
  -4  13   0    2.89    0.54
  -4  13   0    1.56    0.47
 -13  10   0   39.42    3.93
   3 -13   0   36.45    3.68
 -13  10   0   37.65    3.82
  -3  13   0   30.23    3.66
 -10  -3   0   35.77    3.50
  13 -10   0   37.16    3.60
  13 -10   0   32.55    3.71
  -3  13   0   36.00    3.70
 -13  11   0    2.73    0.67
   2 -13   0    3.76    0.64
  13 -11   0    4.03    0.66
  -2  13   0    4.08    0.57
  13 -11   0    3.19    0.65
  -2  13   0    3.45    0.52
 -13  12   0    0.25    0.34
   1 -13   0    0.18    0.30
  13 -12   0    0.21    0.27
  13 -12   0   -0.11    0.26
 -13  13   0    0.08    0.35
  13 -13   0    0.46    0.32
  13 -13   0    0.09    0.27
  12 -14   0    0.29    0.34
 -12  14   0   -0.11    0.27
  11 -14   0   22.74    3.13
  11 -14   0   32.18    3.13
 -11  14   0   33.48    3.23
  10 -14   0   10.59    1.25
  10 -14   0    9.79    1.21
 -10  14   0   10.81    1.21
  14  -4   0    8.39    0.97
  14  -4   0    6.81    0.91
   9 -14   0    8.44    1.06
   9 -14   0    5.32    0.93
  14  -5   0    7.75    0.87
  -9  14   0    7.07    0.95
  14  -5   0    5.87    0.80
  -5  -9   0    5.53    0.71
   8 -14   0    4.45    0.83
   8 -14   0    4.00    0.77
  14  -6   0    4.55    0.69
  14  -6   0    6.00    0.75
  -8  14   0    3.22    0.69
   7 -14   0   12.46    1.52
  14  -7   0   11.80    1.17
  14  -7   0   12.06    1.37
  -7  14   0    9.78    1.32
  14  -7   0   10.46    1.26
   6 -14   0    4.74    0.81
 -14   8   0    3.90    0.78
  14  -8   0    3.69    0.57
  -6  14   0    3.78    0.71
  14  -8   0    4.89    0.76
  -6  14   0    3.56    0.61
  14  -8   0    3.83    0.64
  -6  14   0    4.13    0.72
  14  -8   0    4.30    0.71
 -14   9   0    7.21    1.07
  14  -9   0    7.52    0.92
  -5  14   0    6.51    0.79
  -5  14   0    4.70    0.84
  14  -9   0    6.31    0.83
   4 -14   0   10.56    1.24
  -4  14   0    7.75    1.13
  14 -10   0   10.03    1.14
  14 -10   0   10.97    1.22
  -4  14   0    9.53    1.19
  -4  14   0    8.10    1.17
   3 -14   0   24.87    2.90
 -14  11   0   31.98    3.11
  -3  14   0   33.51    2.95
  14 -11   0   22.45    2.81
  -3  14   0   28.08    2.89
  14 -11   0   24.41    2.94
 -14  12   0    0.25    0.35
  14 -12   0   -0.01    0.30
  -2  14   0    0.07    0.19
  15  -6   0    6.13    0.88
  15  -6   0    7.42    0.88
  -9  15   0    5.51    0.93
  -8  15   0    8.25    1.08
  15  -7   0    7.66    1.07
  -7  15   0    9.26    1.08
  15  -8   0    8.32    0.92
  15  -8   0    8.00    1.02
  15  -8   0    7.64    1.13
  -6  15   0    6.69    0.86
  15  -9   0    6.32    0.84
  15  -9   0    7.55    0.95
  -1   0  -1    0.06    0.04
  -1   0  -1    0.02    0.04
  -1   0  -1    0.13    0.05
  -1   0  -1   -0.01    0.04
   0   1  -1    0.11    0.04
  -1   0  -1    0.08    0.03
   1  -1  -1   -0.02    0.02
   1  -1  -1    0.08    0.04
  -1   0  -1    0.05    0.03
   0   1  -1    0.06    0.04
   0   1  -1    0.04    0.02
  -1   0  -1    0.12    0.03
  -1   0  -1    0.01    0.01
   0   1  -1    0.04    0.03
  -1   0  -1   -0.01    0.02
   0   1  -1    0.05    0.03
  -1   0  -1    0.05    0.03
   1  -1  -1    0.10    0.04
  -1   0  -1    0.08    0.03
   1  -1  -1    0.05    0.03
   1  -1  -1    0.08    0.04
   1  -1  -1   -0.03    0.02
   0  -1   1    0.22    0.04
   1   0   1    0.07    0.02
  -1   1   1    0.06    0.04
  -1   1   1    0.00    0.02
   0  -1   1    0.10    0.03
   1   0   1    0.01    0.02
  -1   1   1    0.04    0.03
   0  -1   1    0.04    0.03
  -1   1   1    0.03    0.04
  -1   1   1    0.00    0.02
   1   0   1    0.13    0.05
   1   0   1    0.01    0.02
   0  -1   1    0.04    0.02
   0  -1   1    0.02    0.02
   0  -1   1    0.11    0.04
   0  -1   1    0.03    0.03
   1   0   1    0.01    0.04
  -1   1   1    0.02    0.03
  -1   1   1   -0.01    0.02
   0  -1   1    0.18    0.04
   0  -1   1    0.17    0.03
   0  -1   1    0.06    0.02
  -1   1   1    0.03    0.03
   0  -1  -1    0.01    0.02
  -1   1  -1    0.01    0.02
  -1   1  -1    0.03    0.04
  -1   1  -1    0.00    0.02
  -1   1  -1    0.06    0.03
  -1   1  -1    0.14    0.04
  -1   1  -1    0.05    0.03
   1   0  -1    0.02    0.02
   0  -1  -1    0.01    0.03
   0  -1  -1    0.13    0.04
   0  -1  -1    0.13    0.05
   0  -1  -1    0.06    0.03
   0  -1  -1    0.08    0.03
   1   0  -1    0.08    0.03
   0  -1  -1    0.03    0.03
  -1   1  -1    0.03    0.03
   0  -1  -1    0.07    0.04
  -1   1  -1   -0.01    0.02
   1   0  -1   -0.03    0.02
  -1   1  -1    0.07    0.04
   0  -1  -1    0.02    0.03
   0   1   1   -0.02    0.02
   0   1   1    0.02    0.02
  -1   0   1   -0.01    0.02
  -1   0   1    0.05    0.04
  -1   0   1    0.07    0.03
   1  -1   1    0.00    0.02
   0   1   1    0.03    0.03
   1  -1   1    0.04    0.03
  -1   0   1    0.04    0.03
  -1   0   1    0.20    0.05
  -1   0   1    0.07    0.04
  -1   0   1    0.06    0.02
   0   1   1    0.05    0.03
   0   1   1    0.10    0.03
   1  -1   1    0.03    0.03
   0   1   1    0.00    0.03
  -1   0   1    0.12    0.03
  -1   0   1    0.04    0.03
   1  -1   1    0.02    0.03
   1  -1   1    0.12    0.04
   1  -1   1    0.01    0.02
  -1  -1  -1    0.38    0.08
  -1  -1  -1   -0.01    0.03
   2  -1  -1   -0.01    0.04
  -1   2  -1   -0.01    0.04
  -1   2  -1    0.04    0.04
  -1   2  -1   -0.08    0.03
   2  -1  -1    0.06    0.05
  -1   2  -1    0.19    0.06
   2  -1  -1    0.00    0.05
  -1   2  -1    0.00    0.05
  -1  -1  -1    0.38    0.07
  -1   2  -1    0.00    0.05
  -1  -1  -1   -0.02    0.04
  -1   2  -1   -0.02    0.04
  -1  -1  -1    0.04    0.04
   2  -1  -1    0.00    0.04
  -1  -1  -1    0.03    0.03
  -1   2  -1    0.07    0.04
   2  -1  -1    0.05    0.04
  -1   2  -1    0.00    0.04
  -1  -1  -1    0.04    0.04
   2  -1  -1    0.00    0.04
  -1  -1  -1    0.02    0.03
  -1   2  -1    0.01    0.04
  -1  -1  -1    0.01    0.03
  -1  -1  -1    0.11    0.03
  -1  -1  -1    0.03    0.03
   2  -1  -1    0.09    0.05
  -1   2  -1   -0.04    0.04
  -1   2  -1    0.08    0.05
  -1  -1  -1    0.01    0.02
   2  -1  -1    0.00    0.04
   1  -2   1    0.06    0.06
  -2   1   1    0.04    0.05
  -2   1   1    0.00    0.04
   1  -2   1    0.08    0.05
  -2   1   1    0.08    0.05
   1  -2   1   -0.01    0.04
  -2   1   1    0.00    0.04
   1  -2   1   -0.04    0.03
   1  -2   1    0.23    0.07
  -2   1   1   -0.03    0.03
   1  -2   1    0.12    0.06
   1  -2   1    0.10    0.04
  -2   1   1    0.00    0.05
  -2   1   1    0.04    0.04
  -2   1   1   -0.02    0.04
   1  -2   1    0.15    0.06
   1  -2   1    0.07    0.05
   1   1   1    0.10    0.04
   1  -2   1    0.10    0.06
   1   1   1    0.03    0.03
  -2   1   1    0.03    0.05
   1  -2   1    0.05    0.05
   1  -2   1    0.04    0.05
   1   1   1    0.02    0.04
  -2   1   1    0.05    0.05
  -2   1   1    0.18    0.06
  -1   3  -1  117.01   12.04
  -2  -1  -1  119.29   12.05
  -1   3  -1  128.96   11.38
  -1   3  -1  117.73   11.38
  -1   3  -1  114.42   12.37
   3  -2  -1  117.49   11.65
  -1   3  -1  126.77   12.10
  -1   3  -1  127.39   11.94
  -1   3  -1  101.96   12.03
  -1   3  -1  127.44   12.38
   3  -2  -1  124.06   12.04
  -1   3  -1  124.34   11.23
   3  -2  -1  124.90   12.11
  -2  -1  -1  122.49   11.93
  -1   3  -1  106.14   12.10
  -1   3  -1  114.81   12.07
  -2  -1  -1  127.92   11.26
  -2  -1  -1  119.11   12.36
  -2  -1  -1  120.32   12.37
   3  -2  -1  125.01   12.11
  -2  -1  -1  105.90   12.09
  -1   3  -1  138.77   12.07
   3  -2  -1  111.99   12.07
  -2  -1  -1  122.28   12.09
   3  -2  -1  136.11   12.39
  -1   3  -1  134.38   11.81
   3  -2  -1  139.78   12.09
   3  -2  -1  131.67   12.08
  -1   3  -1  125.51   11.64
  -1   3  -1  131.42   11.88
   3  -2  -1  114.97   11.94
  -2  -1  -1  110.45   12.04
   1  -3   1  121.52   11.38
   1  -3   1  117.82   12.10
   1  -3   1  112.69   11.94
   2   1   1  140.67   11.27
  -3   2   1  124.79   12.08
  -3   2   1  125.34   11.39
  -3   2   1  127.95   11.89
  -3   2   1  114.73   12.04
   1  -3   1  134.26   11.39
  -3   2   1  103.15   12.10
   2   1   1  105.71   12.13
   1  -3   1  126.01   11.89
   1  -3   1  134.80   12.05
  -3   2   1  132.48   12.39
   2   1   1  117.00   11.93
   1  -3   1  104.24   12.37
  -3   2   1  138.13   11.95
  -3   2   1  126.15   12.11
   1  -3   1  139.20   12.11
   1  -3   1  109.34   12.37
  -3   2   1  126.19   12.38
   2  -2  -1    0.06    0.06
   0   2  -1   -0.05    0.04
   0   2  -1   -0.01    0.04
  -2   0  -1    0.02    0.04
  -2   0  -1    0.02    0.03
   2  -2  -1    0.02    0.05
  -2   0  -1    0.10    0.04
  -2   0  -1    0.00    0.06
   0   2  -1    0.01    0.04
   2  -2  -1    0.09    0.07
  -2   0  -1   -0.01    0.06
   2  -2  -1    0.12    0.06
   0   2  -1    0.01    0.04
  -2   0  -1   -0.01    0.04
   2  -2  -1    0.15    0.06
   2  -2  -1    0.42    0.08
  -2   0  -1    0.06    0.04
   2  -2  -1   -0.03    0.05
  -2   0  -1    0.06    0.05
   2  -2  -1    0.01    0.06
   0   2  -1    0.01    0.03
   2  -2  -1    0.13    0.07
  -2   0  -1    0.03    0.02
  -2   0  -1    0.14    0.05
   0   2  -1   -0.03    0.05
   0   2  -1    0.22    0.06
  -2   0  -1    0.02    0.04
   2  -2  -1    0.05    0.05
   0   2  -1    0.03    0.04
   0   2  -1    0.08    0.04
   2  -2  -1    0.06    0.06
   2  -2  -1    0.03    0.05
  -2   0  -1    0.20    0.07
   2   0   1    0.04    0.06
   0  -2   1    0.00    0.05
   0  -2   1    0.10    0.05
   2   0   1    0.08    0.06
   2   0   1    0.04    0.04
   2   0   1    0.03    0.03
   0  -2   1    0.13    0.05
  -2   2   1    0.16    0.07
   0  -2   1    0.06    0.04
   0  -2   1    0.04    0.04
   2   0   1    0.09    0.05
  -2   2   1    0.04    0.06
   0  -2   1    0.02    0.04
   0  -2   1    0.11    0.04
  -2   2   1    0.06    0.06
  -2   2   1    0.05    0.06
  -2   2   1    0.07    0.06
   0  -2   1   -0.01    0.04
  -2   2   1    0.11    0.06
   0  -2   1    0.09    0.05
   0  -2   1    0.02    0.04
  -2   2   1    0.50    0.10
   2   0   1    0.12    0.06
   0  -2   1    0.03    0.04
   0  -2   1    0.07    0.05
  -2   2   1    0.17    0.07
   2   0   1    0.00    0.03
   2   0   1    0.08    0.03
   2   0   1    0.02    0.04
   2   0   1    0.12    0.07
   0  -2   1    0.09    0.05
  -2   2   1    0.04    0.05
  -2   2   1    0.04    0.05
   2   0   1    0.08    0.05
  -2   1  -1    0.01    0.04
   1  -2  -1    0.05    0.05
   1   1  -1    0.02    0.03
  -2   1  -1    0.04    0.04
   1  -2  -1    0.06    0.05
  -2   1  -1    0.06    0.05
   1  -2  -1    0.16    0.06
   1  -2  -1    0.05    0.05
  -2   1  -1    0.00    0.05
  -2   1  -1    0.04    0.05
   1  -2  -1    0.07    0.05
   1  -2  -1    0.01    0.04
  -2   1  -1   -0.06    0.03
   1  -2  -1    0.04    0.05
  -2   1  -1    0.08    0.06
  -2   1  -1    0.07    0.05
   1  -2  -1    0.13    0.06
  -2   1  -1    0.00    0.05
  -2   1  -1    0.04    0.04
  -2   1  -1    0.06    0.05
   1  -2  -1    0.05    0.06
  -2   1  -1    0.06    0.04
   1  -2  -1    0.04    0.05
   1  -2  -1   -0.02    0.05
   2  -1   1    0.04    0.04
   2  -1   1   -0.02    0.04
  -1   2   1    0.05    0.05
   2  -1   1    0.06    0.05
   2  -1   1   -0.06    0.03
  -1   2   1    0.07    0.05
  -1  -1   1    0.04    0.03
  -1   2   1   -0.04    0.04
  -1  -1   1    0.03    0.02
  -1   2   1   -0.02    0.04
  -1   2   1    0.03    0.05
   2  -1   1    0.02    0.05
  -1  -1   1    0.10    0.05
  -1   2   1    0.01    0.04
  -1  -1   1    0.04    0.02
  -1   2   1    0.07    0.04
  -1  -1   1    0.04    0.03
   2  -1   1   -0.02    0.04
  -1   2   1    0.00    0.04
   2  -1   1    0.02    0.04
  -1   2   1    0.06    0.05
   2  -1   1    0.28    0.07
  -1   2   1    0.11    0.05
  -1   2   1    0.14    0.06
   2  -1   1    0.02    0.05
  -1   2   1    0.15    0.07
   0  -2  -1    0.11    0.06
   0  -2  -1    0.05    0.03
   2   0  -1    0.03    0.04
  -2   2  -1    0.03    0.05
   0  -2  -1   -0.05    0.05
   2   0  -1    0.03    0.02
  -2   2  -1    0.02    0.05
   0  -2  -1    0.01    0.05
  -2   2  -1    0.13    0.07
  -2   2  -1   -0.02    0.05
  -2   2  -1    0.19    0.07
  -2   2  -1    0.01    0.05
   0  -2  -1   -0.01    0.04
  -2   2  -1    0.02    0.06
  -2   2  -1    0.04    0.05
   0  -2  -1    0.02    0.05
   0  -2  -1    0.10    0.05
   2   0  -1    0.08    0.04
   0  -2  -1    0.18    0.06
  -2   2  -1    0.11    0.06
   0  -2  -1    0.14    0.07
   0  -2  -1   -0.04    0.04
   2   0  -1    0.09    0.05
   2   0  -1    0.07    0.03
  -2   2  -1    0.11    0.07
  -2   2  -1    0.00    0.05
   0  -2  -1    0.01    0.04
  -2   0   1    0.02    0.03
   0   2   1    0.00    0.03
   0   2   1    0.10    0.05
   2  -2   1   -0.02    0.05
   2  -2   1    0.12    0.06
  -2   0   1   -0.04    0.04
   0   2   1    0.02    0.04
  -2   0   1    0.01    0.04
   2  -2   1    0.28    0.08
   2  -2   1    0.08    0.06
   2  -2   1    0.14    0.07
  -2   0   1    0.09    0.05
   2  -2   1    0.06    0.06
   0   2   1    0.06    0.03
  -2   0   1    0.15    0.05
   2  -2   1    0.09    0.06
  -2   0   1    0.05    0.04
   0   2   1    0.04    0.03
   0   2   1    0.03    0.05
   0   2   1    0.05    0.05
   0   2   1    0.07    0.05
   2  -2   1    0.08    0.06
  -2   0   1    0.03    0.04
   2  -2   1    0.64    0.11
  -2   0   1    0.01    0.04
   0   2   1    0.07    0.05
   0   2   1   -0.01    0.04
   2  -2   1   -0.02    0.05
  -2   3  -1  120.74   12.13
  -1  -2  -1  136.36   11.95
  -1  -2  -1  127.69   12.09
  -2   3  -1  121.90   12.07
   3  -1  -1  127.37   11.66
  -2   3  -1  133.25   11.42
   3  -1  -1  115.68   12.12
   3  -1  -1  132.27   12.09
  -1  -2  -1  112.62   12.06
  -2   3  -1  117.75   11.92
  -2   3  -1  127.81   12.11
   3  -1  -1  120.94   12.12
  -2   3  -1  130.67   11.41
  -1  -2  -1  125.40   12.12
  -1  -2  -1  121.31   12.11
  -2   3  -1  119.71   11.97
  -2   3  -1  112.08   12.13
   3  -1  -1  125.64   12.06
   3  -1  -1  103.00   11.89
   3  -1  -1  116.85   12.39
  -2   3  -1  123.87   11.67
  -1  -2  -1  127.93   12.38
  -2   3  -1  132.75   12.41
  -2   3  -1  131.74   12.11
  -1  -2  -1  125.52   12.05
  -1  -2  -1  108.35   12.38
   3  -1  -1  132.78   12.39
  -1  -2  -1  113.58   11.65
  -3   1   1  136.04   12.10
   2  -3   1  109.76   11.91
   1   2   1  121.77   12.41
  -3   1   1  105.99   11.90
  -3   1   1  120.86   12.06
   2  -3   1  137.35   12.14
  -3   1   1  126.79   12.12
  -3   1   1  127.64   12.40
   1   2   1  122.73   12.12
   2  -3   1  115.67   11.67
   2  -3   1  115.81   11.97
  -3   1   1  118.35   12.06
  -3   1   1  127.22   12.12
   2  -3   1  115.34   12.10
  -3   1   1  123.71   11.40
  -3   1   1  139.79   12.40
   2  -3   1  103.51   12.40
   2  -3   1  113.46   12.07
   1   2   1  134.14   11.28
   2  -3   1  129.86   12.41
  -2  -2  -1    0.19    0.03
   4  -2  -1   -0.08    0.05
  -2   4  -1    0.00    0.06
  -2  -2  -1    0.08    0.03
  -2  -2  -1    0.07    0.03
   4  -2  -1    0.13    0.07
   4  -2  -1    0.07    0.07
  -2  -2  -1    0.11    0.04
  -2   4  -1    0.17    0.09
  -2   4  -1    0.04    0.05
  -2   4  -1    0.07    0.07
   4  -2  -1    0.09    0.08
  -2  -2  -1    0.12    0.04
  -2   4  -1    0.06    0.08
  -2   4  -1    0.01    0.06
  -2  -2  -1    0.11    0.05
   4  -2  -1    0.03    0.06
  -2  -2  -1    0.07    0.08
  -2   4  -1   -0.02    0.07
   4  -2  -1    0.07    0.06
  -2   4  -1   -0.02    0.07
  -2   4  -1   -0.03    0.08
   4  -2  -1   -0.09    0.06
   4  -2  -1    0.17    0.09
   4  -2  -1    0.08    0.07
   4  -2  -1    0.12    0.08
  -2   4  -1   -0.03    0.05
  -2   4  -1    0.01    0.06
  -2   4  -1   -0.01    0.07
  -2   4  -1    0.03    0.08
  -2  -2  -1    0.30    0.07
   4  -2  -1   -0.03    0.05
   4  -2  -1    0.10    0.07
  -2  -2  -1    0.04    0.06
  -4   2   1   -0.01    0.07
  -4   2   1    0.14    0.08
   2  -4   1   -0.02    0.08
  -4   2   1    0.23    0.09
   2  -4   1    0.00    0.06
  -4   2   1    0.06    0.06
   2  -4   1   -0.07    0.07
  -4   2   1   -0.02    0.06
   2  -4   1    0.13    0.08
  -4   2   1    0.10    0.08
   2  -4   1    0.03    0.07
   2  -4   1    0.04    0.07
   2  -4   1    0.01    0.07
   2  -4   1   -0.01    0.06
   2  -4   1    0.02    0.06
  -4   2   1   -0.08    0.06
   2  -4   1    0.07    0.08
  -4   2   1    0.02    0.07
  -4   2   1    0.03    0.06
   2  -4   1    0.07    0.07
  -4   2   1    0.00    0.07
   2  -4   1    0.02    0.08
   2   2   1    0.08    0.09
   2  -4   1    0.06    0.06
   5  -3  -1    1.60    0.25
  -3  -2  -1    1.77    0.19
   5  -3  -1    1.58    0.24
   5  -3  -1    1.46    0.24
  -2   5  -1    1.25    0.20
  -3  -2  -1    1.35    0.18
  -2   5  -1    1.34    0.25
   5  -3  -1    1.20    0.23
  -2   5  -1    1.86    0.25
   5  -3  -1    1.89    0.26
  -2   5  -1    1.17    0.24
   5  -3  -1    1.78    0.26
  -2   5  -1    1.57    0.21
  -2   5  -1    1.58    0.25
   5  -3  -1    1.58    0.25
   5  -3  -1    1.06    0.21
   5  -3  -1    1.17    0.24
   5  -3  -1    1.54    0.23
  -2   5  -1    1.37    0.23
   5  -3  -1    1.93    0.22
  -3  -2  -1    1.96    0.27
  -2   5  -1    1.31    0.23
  -2   5  -1    1.78    0.24
  -2   5  -1    1.43    0.19
  -2   5  -1    1.47    0.24
  -2   5  -1    1.83    0.23
  -2   5  -1    1.69    0.26
  -5   3   1    1.63    0.23
  -5   3   1    1.66    0.25
   2  -5   1    1.21    0.24
  -5   3   1    2.01    0.27
  -5   3   1    1.73    0.25
   2  -5   1    1.18    0.23
   2  -5   1    1.79    0.24
  -5   3   1    1.31    0.25
   3   2   1    1.13    0.24
   2  -5   1    1.42    0.25
  -5   3   1    1.44    0.25
   2  -5   1    1.77    0.25
  -5   3   1    1.26    0.23
   2  -5   1    1.45    0.24
   2  -5   1    1.45    0.25
   2  -5   1    1.26    0.22
  -5   3   1    2.10    0.29
   2  -5   1    0.74    0.19
   2  -5   1    1.57    0.24
   2  -5   1    1.25    0.24
  -5   3   1    1.63    0.24
   2  -5   1    1.10    0.23
  -5   3   1    1.75    0.26
   4  -3  -1    7.04    0.68
   4  -3  -1    6.31    0.73
  -3  -1  -1    6.36    0.66
   4  -3  -1    7.32    0.71
  -3  -1  -1    6.01    0.66
  -1   4  -1    6.61    0.73
   4  -3  -1    7.23    0.75
   4  -3  -1    7.19    0.74
  -1   4  -1    6.54    0.71
  -1   4  -1    6.92    0.71
  -1   4  -1    5.98    0.65
  -3  -1  -1    8.29    0.71
  -1   4  -1    7.31    0.69
   4  -3  -1    8.27    0.74
  -3  -1  -1    6.91    0.68
  -3  -1  -1    6.00    0.68
  -1   4  -1    7.26    0.71
  -3  -1  -1    6.18    0.69
  -1   4  -1    5.90    0.70
  -1   4  -1    5.83    0.64
  -3  -1  -1    5.92    0.71
  -1   4  -1    8.02    0.71
   4  -3  -1    5.98    0.71
  -3  -1  -1    6.80    0.68
   4  -3  -1    6.13    0.72
   4  -3  -1    7.41    0.73
  -1   4  -1    5.99    0.70
  -1   4  -1    6.93    0.65
   4  -3  -1    6.77    0.75
  -1   4  -1    5.28    0.72
  -4   3   1    7.18    0.76
   1  -4   1    6.36    0.73
   3   1   1    5.97    0.67
  -4   3   1    6.02    0.71
  -4   3   1    7.59    0.76
  -4   3   1    7.15    0.73
  -4   3   1    7.22    0.74
   1  -4   1    6.55    0.66
   1  -4   1    7.70    0.69
   1  -4   1    8.42    0.72
  -4   3   1    5.95    0.72
   1  -4   1    7.26    0.71
  -4   3   1    7.11    0.74
  -4   3   1    6.30    0.73
   3   1   1    6.18    0.69
   1  -4   1    6.04    0.73
   1  -4   1    6.74    0.71
  -4   3   1    7.32    0.69
  -4   3   1    6.25    0.68
   1  -4   1    6.63    0.72
   1  -4   1    5.86    0.70
  -4   3   1    5.74    0.71
   1  -4   1    5.42    0.71
   1  -4   1    7.63    0.67
   0   3  -1    0.02    0.05
  -3   0  -1   -0.05    0.04
  -3   0  -1    0.01    0.05
  -3   0  -1    0.04    0.05
   0   3  -1    0.14    0.05
   0   3  -1    0.02    0.04
  -3   0  -1    0.12    0.07
   3  -3  -1    0.00    0.07
   3  -3  -1   -0.07    0.06
   0   3  -1    0.05    0.05
  -3   0  -1    0.02    0.05
   0   3  -1    0.01    0.05
  -3   0  -1   -0.01    0.05
   3  -3  -1   -0.08    0.05
   3  -3  -1    0.05    0.07
   3  -3  -1    0.12    0.08
   3  -3  -1    0.02    0.07
   3  -3  -1   -0.09    0.06
   3  -3  -1    0.05    0.08
   0   3  -1    0.08    0.07
  -3   0  -1    0.34    0.11
   0   3  -1   -0.04    0.05
   3  -3  -1    0.03    0.06
   0   3  -1    0.11    0.05
  -3   0  -1    0.07    0.08
   0   3  -1    0.02    0.05
  -3   0  -1   -0.03    0.05
   3  -3  -1    0.04    0.07
   3  -3  -1    0.07    0.07
  -3   0  -1    0.02    0.05
   0   3  -1    0.07    0.05
   3  -3  -1    0.02    0.06
   0   3  -1    0.05    0.05
  -3   3   1    0.07    0.08
   0  -3   1    0.17    0.06
   0  -3   1    0.12    0.05
  -3   3   1   -0.06    0.07
   0  -3   1    0.02    0.05
   3   0   1    0.03    0.04
   3   0   1    0.11    0.05
   0  -3   1   -0.01    0.05
   0  -3   1   -0.01    0.04
   0  -3   1    0.16    0.07
   3   0   1    0.06    0.03
   3   0   1    0.08    0.07
   0  -3   1    0.17    0.06
   3   0   1    0.07    0.06
  -3   3   1    0.08    0.07
  -3   3   1    0.05    0.07
   3   0   1    0.04    0.04
  -3   3   1    0.04    0.07
  -3   3   1    0.11    0.07
   3   0   1    0.07    0.05
   0  -3   1    0.02    0.05
   0  -3   1    0.04    0.07
  -3   3   1    0.04    0.07
   0  -3   1   -0.06    0.04
  -3   3   1    0.02    0.07
   0  -3   1    0.06    0.06
  -3   3   1   -0.09    0.06
   0  -3   1    0.05    0.05
   0  -3   1    0.07    0.06
   2  -3  -1  126.06   12.11
  -3   1  -1  133.18   12.09
   2  -3  -1  118.43   11.94
  -3   1  -1  112.19   12.36
   2  -3  -1  139.23   12.08
   2  -3  -1  110.87   11.64
  -3   1  -1  124.55   12.06
   2  -3  -1  135.17   11.89
  -3   1  -1  114.18   12.03
  -3   1  -1  104.37   11.87
  -3   1  -1  126.42   12.03
   2  -3  -1  120.53   12.04
   1   2  -1  130.24   11.93
  -3   1  -1  135.94   11.93
  -3   1  -1  126.43   11.24
  -3   1  -1  142.04   11.38
  -3   1  -1  107.64   12.36
   1   2  -1  124.58   11.23
   3  -1   1  118.47   12.36
   3  -1   1  131.97   12.09
   3  -1   1  114.13   12.02
  -2   3   1  101.66   12.10
   3  -1   1  141.19   12.04
  -2   3   1  130.67   11.89
  -2   3   1  118.46   11.82
   3  -1   1  117.87   11.62
   3  -1   1  112.21   12.09
  -2   3   1  125.64   12.08
  -1  -2   1  117.03   12.06
   3  -1   1  121.58   11.88
   3  -1   1  121.89   11.36
  -1  -2   1  128.73   12.08
   3  -1   1  119.19   12.36
  -2   3   1  134.12   11.39
  -2   3   1  115.33   12.04
  -2   3   1  119.93   11.39
  -1  -2   1  117.43   12.07
  -2   3   1  137.20   12.08
  -1  -2   1  112.68   12.35
  -1  -2   1  115.74   11.23
  -2   3   1  111.16   12.10
  -2   3   1  107.96   12.04
  -1  -2   1  128.03   12.36
  -2   3   1  112.91   11.93
  -1  -2   1  142.29   12.09
   1  -3  -1  125.28   11.57
   1  -3  -1  125.87   11.79
   1  -3  -1  109.03   11.63
   1  -3  -1  130.86   11.86
  -3   2  -1  129.94   11.85
  -3   2  -1  115.66   11.69
   1  -3  -1  102.07   12.10
   1  -3  -1  128.14   11.85
   1  -3  -1  130.00   11.40
  -3   2  -1  123.77   11.85
   1  -3  -1  112.82   11.68
  -3   2  -1  114.58   11.79
  -3   2  -1  117.33   11.14
   1  -3  -1  122.66   12.11
  -3   2  -1  131.89   11.65
   1  -3  -1  140.26   11.16
   1  -3  -1  112.35   11.14
  -3   2  -1  113.01   12.12
   1  -3  -1  118.01   11.82
   1  -3  -1  110.55   11.78
  -2  -1   1  121.79   11.87
  -1   3   1  119.86   11.69
  -2  -1   1  116.80   11.01
  -1   3   1  117.44   11.56
   3  -2   1  113.22   12.12
   3  -2   1  121.88   11.14
  -1   3   1  126.70   11.82
   3  -2   1  110.32   12.12
  -2  -1   1  108.47   11.86
   3  -2   1  117.79   11.82
   3  -2   1  120.69   11.85
  -1   3   1  102.22   12.10
  -1   3   1  123.89   11.39
  -1   3   1  130.73   11.15
   3  -2   1  123.62   11.70
  -1   3   1  125.73   11.82
   3  -2   1  126.37   11.40
   3  -2   1  116.60   11.82
   3  -2   1  117.22   11.85
   3  -2   1  110.87   11.79
  -1   3   1  139.37   12.12
  -1   3   1  118.44   11.85
  -1   3   1  109.82   11.84
   0  -3  -1    0.10    0.07
   3   0  -1    0.14    0.04
  -3   3  -1    0.11    0.08
   0  -3  -1    0.15    0.07
   3   0  -1    0.10    0.05
   0  -3  -1    0.03    0.05
   0  -3  -1    0.08    0.06
  -3   3  -1    0.06    0.08
   0  -3  -1   -0.01    0.05
   0  -3  -1    0.00    0.05
   3   0  -1    0.02    0.04
  -3   3  -1    0.10    0.08
  -3   3  -1    0.12    0.08
  -3   3  -1    0.00    0.06
   3   0  -1    0.04    0.05
  -3   3  -1    0.00    0.07
   0  -3  -1    0.21    0.07
  -3   3  -1   -0.06    0.05
   0  -3  -1    0.13    0.06
   0  -3  -1    0.04    0.05
  -3   3  -1    0.29    0.09
   0  -3  -1    0.03    0.06
  -3   3  -1    0.01    0.07
   0  -3  -1    0.02    0.04
   0  -3  -1    0.04    0.06
   3  -3   1    0.26    0.10
  -3   0   1    0.11    0.05
  -3   0   1    0.04    0.05
   3  -3   1    0.21    0.09
  -3   0   1    0.07    0.05
   0   3   1    0.04    0.06
   0   3   1    0.11    0.06
   3  -3   1    0.01    0.07
   0   3   1    0.07    0.07
   3  -3   1   -0.08    0.06
   0   3   1    0.12    0.07
   3  -3   1    0.03    0.07
   0   3   1    0.07    0.04
   3  -3   1    0.13    0.08
   0   3   1    0.03    0.06
   0   3   1    0.05    0.04
   3  -3   1    0.06    0.07
   3  -3   1    0.04    0.06
   3  -3   1    0.05    0.06
   3  -3   1   -0.07    0.06
  -3   0   1    0.08    0.04
   0   3   1    0.01    0.06
   0   3   1    0.06    0.06
   0   3   1    0.03    0.05
   3  -3   1    0.12    0.08
  -3   0   1    0.00    0.05
  -3   0   1    0.07    0.04
  -3   0   1    0.12    0.06
  -3   4  -1    5.31    0.73
  -1  -3  -1    5.19    0.67
  -1  -3  -1    6.55    0.69
   4  -1  -1    5.25    0.68
  -3   4  -1    6.78    0.67
  -1  -3  -1    7.26    0.67
   4  -1  -1    6.50    0.67
  -3   4  -1    5.39    0.70
  -3   4  -1    6.74    0.67
  -3   4  -1    6.39    0.71
  -3   4  -1    7.58    0.72
   4  -1  -1    6.33    0.67
   4  -1  -1    5.96    0.68
  -3   4  -1    7.76    0.75
  -3   4  -1    6.44    0.72
   4  -1  -1    6.84    0.69
   4  -1  -1    6.70    0.70
  -1  -3  -1    5.79    0.68
   4  -1  -1    6.42    0.70
  -1  -3  -1    6.75    0.69
  -3   4  -1    6.79    0.72
   4  -1  -1    5.80    0.64
   4  -1  -1    4.98    0.66
  -1  -3  -1    6.49    0.64
  -3   4  -1    7.07    0.71
  -1  -3  -1    6.70    0.68
  -3   4  -1    6.82    0.72
   4  -1  -1    6.95    0.68
  -1  -3  -1    6.50    0.66
   3  -4   1    6.81    0.69
   3  -4   1    5.97    0.71
   3  -4   1    7.01    0.72
   3  -4   1    7.30    0.73
  -4   1   1    6.03    0.71
   1   3   1    6.62    0.68
  -4   1   1    6.45    0.69
   1   3   1    7.18    0.67
  -4   1   1    6.52    0.68
   3  -4   1    6.67    0.74
   3  -4   1    6.86    0.72
   1   3   1    5.81    0.68
  -4   1   1    7.52    0.70
  -4   1   1    6.29    0.69
   3  -4   1    6.29    0.74
   3  -4   1    6.17    0.71
  -4   1   1    7.70    0.68
  -4   1   1    7.15    0.71
  -4   1   1    5.96    0.64
  -4   1   1    6.78    0.69
   3  -4   1    8.10    0.72
  -3   5  -1    1.41    0.23
  -3   5  -1    1.30    0.22
  -3   5  -1    1.71    0.24
   5  -2  -1    1.34    0.20
   5  -2  -1    1.43    0.21
  -3   5  -1    1.78    0.26
  -3   5  -1    1.11    0.23
  -2  -3  -1    1.26    0.23
  -3   5  -1    1.73    0.22
  -2  -3  -1    1.17    0.18
  -3   5  -1    1.34    0.23
   5  -2  -1    1.21    0.22
   5  -2  -1    1.18    0.21
   5  -2  -1    1.22    0.22
  -2  -3  -1    1.57    0.17
  -2  -3  -1    1.26    0.18
   5  -2  -1    1.49    0.23
  -3   5  -1    1.82    0.27
  -2  -3  -1    1.25    0.17
   5  -2  -1    1.67    0.18
  -2  -3  -1    1.54    0.20
  -3   5  -1    1.60    0.26
   5  -2  -1    1.55    0.21
  -3   5  -1    1.57    0.25
  -2  -3  -1    1.42    0.16
   5  -2  -1    1.30    0.21
   5  -2  -1    1.66    0.20
  -3   5  -1    1.09    0.22
  -3   5  -1    1.11    0.23
   3  -5   1    1.10    0.23
  -5   2   1    1.37    0.24
   2   3   1    1.31    0.24
   3  -5   1    1.22    0.25
   3  -5   1    1.25    0.25
  -5   2   1    1.85    0.23
   3  -5   1    1.17    0.24
  -5   2   1    1.60    0.23
   3  -5   1    1.63    0.27
   3  -5   1    1.23    0.22
   3  -5   1    1.89    0.26
  -5   2   1    1.77    0.24
   3  -5   1    1.30    0.26
   3  -5   1    1.12    0.23
  -5   2   1    0.95    0.20
  -5   2   1    1.46    0.23
  -5   2   1    1.22    0.21
   3  -5   1    1.52    0.26
  -5   2   1    1.46    0.24
   3  -5   1    1.70    0.25
   3  -5   1    2.36    0.28
  -5   2   1    1.75    0.24
  -5   2   1    1.38    0.20
  -3   6  -1    0.00    0.09
  -3   6  -1   -0.08    0.07
  -3  -3  -1    0.03    0.05
  -3   6  -1    0.07    0.09
  -3  -3  -1   -0.05    0.10
  -3   6  -1    0.04    0.08
  -3   6  -1    0.00    0.09
  -3   6  -1   -0.05    0.09
  -3   6  -1    0.00    0.06
   6  -3  -1   -0.11    0.06
   6  -3  -1    0.01    0.07
  -3   6  -1   -0.06    0.08
   6  -3  -1   -0.10    0.07
  -3   6  -1    0.21    0.10
  -3  -3  -1    0.03    0.07
   6  -3  -1    0.10    0.11
   6  -3  -1   -0.02    0.08
   6  -3  -1   -0.05    0.06
   6  -3  -1   -0.04    0.08
   6  -3  -1   -0.05    0.08
  -3  -3  -1    0.09    0.04
   6  -3  -1    0.08    0.09
   6  -3  -1   -0.05    0.07
  -3   6  -1    0.08    0.10
   6  -3  -1   -0.01    0.07
  -3   6  -1    0.06    0.09
  -3  -3  -1    0.03    0.04
   6  -3  -1    0.12    0.10
   3  -6   1    0.09    0.12
   3  -6   1   -0.03    0.08
   3  -6   1    0.05    0.09
   3  -6   1   -0.06    0.09
   3  -6   1    0.09    0.10
  -6   3   1    0.00    0.10
  -6   3   1    0.04    0.09
  -6   3   1   -0.02    0.08
  -6   3   1    0.01    0.08
  -6   3   1    0.04    0.09
   3  -6   1   -0.10    0.07
  -6   3   1    0.12    0.10
   3  -6   1   -0.12    0.06
   3  -6   1   -0.07    0.09
   3  -6   1   -0.09    0.06
   3   3   1    0.13    0.11
   3  -6   1    0.09    0.10
  -6   3   1   -0.05    0.06
  -6   3   1    0.05    0.08
   3  -6   1    0.06    0.11
   3  -6   1    0.05    0.09
  -6   3   1    0.21    0.11
  -6   3   1   -0.06    0.08
  -3   7  -1   66.90    6.42
  -3   7  -1   72.35    6.63
   7  -4  -1   67.07    6.55
   7  -4  -1   59.03    6.48
  -3   7  -1   64.93    6.21
  -3   7  -1   72.40    6.64
   7  -4  -1   57.87    6.57
  -3   7  -1   67.93    6.59
   7  -4  -1   62.47    6.77
  -3   7  -1   76.73    6.61
  -3   7  -1   71.84    6.36
   7  -4  -1   71.83    6.61
  -3   7  -1   64.34    6.77
   7  -4  -1   74.02    6.36
  -3   7  -1   70.93    6.59
   7  -4  -1   63.97    6.59
  -3   7  -1   66.62    6.20
  -4  -3  -1   65.79    6.18
   7  -4  -1   71.91    6.79
   7  -4  -1   62.55    6.61
  -4  -3  -1   66.42    6.69
  -4  -3  -1   73.39    6.70
   7  -4  -1   61.83    6.20
  -3   7  -1   67.66    6.78
   7  -4  -1   62.33    6.58
  -3   7  -1   60.42    6.59
   3  -7   1   68.06    6.64
   3  -7   1   79.40    6.63
   3  -7   1   64.27    6.54
  -7   4   1   68.46    6.54
   4   3   1   66.63    6.19
   3  -7   1   66.91    6.51
  -7   4   1   71.69    6.65
  -7   4   1   53.61    6.57
   3  -7   1   54.15    6.22
  -7   4   1   65.92    6.62
   3  -7   1   68.95    6.79
  -7   4   1   54.53    6.58
   3  -7   1   60.03    6.59
   3  -7   1   62.89    6.37
  -7   4   1   68.17    6.24
  -7   4   1   72.22    6.52
   3  -7   1   61.85    6.60
   3  -7   1   69.66    6.24
  -7   4   1   61.64    6.78
  -7   4   1   62.87    6.23
  -2   6  -1  148.43   12.69
   6  -4  -1  136.06   13.83
   6  -4  -1  134.19   13.01
  -4  -2  -1  150.60   13.40
  -2   6  -1  133.06   13.44
  -2   6  -1  120.78   13.33
  -2   6  -1  134.19   13.81
  -4  -2  -1  147.63   13.76
  -2   6  -1  130.13   13.81
  -2   6  -1  136.96   13.44
  -4  -2  -1  142.26   12.60
   6  -4  -1  134.01   13.35
  -2   6  -1  148.06   13.53
  -2   6  -1  133.14   12.53
   6  -4  -1  115.92   13.81
   6  -4  -1  122.34   13.52
   6  -4  -1  135.51   13.48
  -2   6  -1  119.38   13.46
  -4  -2  -1  124.26   13.39
   6  -4  -1  146.31   13.28
  -2   6  -1  129.78   13.51
  -2   6  -1  149.54   12.69
  -6   4   1  140.91   13.29
  -6   4   1  132.78   13.46
  -6   4   1  123.71   13.83
  -6   4   1  153.01   13.55
   2  -6   1  132.70   13.82
  -6   4   1  140.13   13.47
   2  -6   1  152.11   13.53
   2  -6   1  150.99   13.49
  -6   4   1  136.15   13.53
   2  -6   1  128.20   13.82
  -6   4   1  136.86   13.34
   2  -6   1  121.79   13.33
   2  -6   1  123.27   13.45
  -6   4   1  152.34   12.74
   2  -6   1  117.67   13.44
  -6   4   1  125.57   12.72
  -6   4   1  142.55   13.51
   2  -6   1  156.98   12.73
   2  -6   1  145.57   13.28
   2  -6   1  142.70   13.01
  -4  -1  -1  241.11   23.88
  -4  -1  -1  257.14   25.54
  -1   5  -1  283.62   25.69
  -1   5  -1  252.86   25.54
   5  -4  -1  259.34   25.70
  -1   5  -1  283.49   25.61
  -4  -1  -1  248.42   25.30
  -1   5  -1  283.75   26.25
  -1   5  -1  294.76   25.68
   5  -4  -1  220.97   25.69
  -1   5  -1  269.99   24.16
   5  -4  -1  265.93   24.73
   5  -4  -1  238.93   25.64
   5  -4  -1  260.94   24.17
  -1   5  -1  294.26   26.25
  -1   5  -1  270.48   25.54
  -4  -1  -1  241.58   26.22
   5  -4  -1  227.54   25.34
  -1   5  -1  234.42   25.32
   5  -4  -1  259.28   25.57
   5  -4  -1  274.90   25.59
  -4  -1  -1  255.51   26.21
   5  -4  -1  277.39   26.28
  -1   5  -1  253.99   23.84
  -5   4   1  276.38   25.66
   1  -5   1  269.82   24.16
   1  -5   1  256.93   24.70
   1  -5   1  245.82   26.25
   1  -5   1  296.74   25.34
   1  -5   1  238.13   25.68
   1  -5   1  254.15   25.62
   4   1   1  243.00   25.30
   1  -5   1  227.10   25.21
   1  -5   1  258.41   26.25
   1  -5   1  272.83   25.56
  -5   4   1  274.27   24.18
   1  -5   1  257.28   25.68
  -5   4   1  291.19   25.26
  -5   4   1  282.11   25.59
   1  -5   1  250.30   24.16
  -5   4   1  266.88   25.72
  -5   4   1  251.54   24.18
  -5   4   1  254.22   25.35
   1  -5   1  239.35   25.55
  -5   4   1  263.45   26.29
  -5   4   1  280.88   25.71
  -5   4   1  228.86   25.56
   4  -4  -1    0.06    0.09
   4  -4  -1   -0.05    0.06
   0   4  -1    0.15    0.06
  -4   0  -1   -0.02    0.06
   4  -4  -1    0.02    0.08
   4  -4  -1    0.13    0.10
   0   4  -1    0.05    0.06
   0   4  -1    0.14    0.07
   4  -4  -1    0.01    0.09
   4  -4  -1   -0.07    0.07
   4  -4  -1   -0.02    0.07
   4  -4  -1   -0.08    0.08
  -4   0  -1    0.07    0.06
  -4   0  -1    0.02    0.06
  -4   0  -1    0.03    0.06
   0   4  -1    0.15    0.08
   0   4  -1   -0.02    0.05
   4  -4  -1   -0.01    0.07
  -4   0  -1    0.00    0.03
   0   4  -1   -0.06    0.08
  -4   0  -1    0.02    0.09
   0   4  -1   -0.02    0.06
   0   4  -1    0.10    0.06
  -4   0  -1    0.05    0.06
   4  -4  -1    0.01    0.08
   0   4  -1    0.04    0.05
   0   4  -1   -0.06    0.06
  -4   0  -1    0.02    0.05
  -4   0  -1    0.14    0.07
   4  -4  -1   -0.01    0.08
  -4   0  -1   -0.05    0.08
   0  -4   1    0.07    0.07
   0  -4   1    0.06    0.06
  -4   4   1    0.02    0.10
  -4   4   1   -0.11    0.05
  -4   4   1    0.05    0.08
   0  -4   1    0.02    0.05
   0  -4   1    0.09    0.07
  -4   4   1   -0.05    0.07
   0  -4   1   -0.07    0.06
  -4   4   1    0.01    0.08
   0  -4   1    0.03    0.06
   0  -4   1    0.10    0.06
   0  -4   1    0.29    0.09
  -4   4   1    0.10    0.11
  -4   4   1   -0.06    0.08
   4   0   1    0.09    0.09
  -4   4   1    0.04    0.09
   4   0   1    0.06    0.05
   0  -4   1    0.09    0.06
   4   0   1    0.12    0.07
   4   0   1    0.10    0.06
  -4   4   1    0.11    0.10
   0  -4   1    0.13    0.05
   0  -4   1    0.09    0.07
   0  -4   1    0.07    0.06
   0  -4   1   -0.02    0.06
   3  -4  -1    7.17    0.75
   1   3  -1    6.58    0.68
   3  -4  -1    6.94    0.69
   3  -4  -1    6.92    0.74
   1   3  -1    6.72    0.67
   3  -4  -1    6.50    0.76
  -4   1  -1    5.99    0.73
   3  -4  -1    6.13    0.72
  -4   1  -1    7.03    0.71
  -4   1  -1    6.94    0.71
  -4   1  -1    6.76    0.66
   3  -4  -1    6.40    0.75
  -4   1  -1    5.71    0.73
   3  -4  -1    6.43    0.73
   3  -4  -1    5.27    0.71
   1   3  -1    6.52    0.68
  -4   1  -1    6.00    0.69
  -4   1  -1    6.26    0.68
  -4   1  -1    7.14    0.71
   3  -4  -1    5.96    0.72
   3  -4  -1    7.04    0.71
  -4   1  -1    6.13    0.70
  -4   1  -1    6.67    0.71
  -4   1  -1    6.20    0.71
   1   3  -1    6.90    0.68
  -3   4   1    6.79    0.68
  -3   4   1    6.79    0.73
  -3   4   1    6.10    0.73
  -3   4   1    8.33    0.71
  -3   4   1    6.62    0.74
  -3   4   1    7.31    0.75
   4  -1   1    6.32    0.71
  -1  -3   1    6.44    0.68
  -1  -3   1    6.04    0.70
   4  -1   1    7.19    0.71
  -3   4   1    7.12    0.76
  -3   4   1    7.31    0.74
  -1  -3   1    7.69    0.68
  -3   4   1    6.78    0.76
   4  -1   1    6.04    0.70
  -3   4   1    7.71    0.74
   4  -1   1    6.82    0.72
  -1  -3   1    7.63    0.68
  -1  -3   1    7.45    0.69
   4  -1   1    5.73    0.70
  -1  -3   1    6.77    0.68
   4  -1   1    6.49    0.66
   4  -1   1    7.77    0.71
   4  -1   1    6.77    0.69
   4  -1   1    6.05    0.69
  -1  -3   1    6.07    0.65
  -1  -3   1    6.03    0.70
  -1  -3   1    7.67    0.68
  -1  -3   1    6.09    0.68
  -3   4   1    7.11    0.72
   4  -1   1    6.27    0.72
  -4   2  -1    0.16    0.08
  -4   2  -1   -0.03    0.07
  -4   2  -1   -0.04    0.07
   2  -4  -1    0.08    0.08
  -4   2  -1    0.03    0.06
  -4   2  -1    0.11    0.08
  -4   2  -1   -0.07    0.05
  -4   2  -1   -0.08    0.05
   2  -4  -1    0.11    0.09
   2  -4  -1    0.10    0.09
   2  -4  -1    0.02    0.08
   2  -4  -1   -0.02    0.06
   2  -4  -1    0.03    0.07
   2  -4  -1    0.00    0.08
   2  -4  -1    0.03    0.06
  -4   2  -1    0.14    0.07
   2  -4  -1    0.01    0.06
   2  -4  -1    0.08    0.08
   2  -4  -1    0.11    0.08
  -4   2  -1    0.03    0.07
   2   2  -1    0.06    0.03
  -4   2  -1    0.16    0.08
   2  -4  -1    0.36    0.11
  -2   4   1   -0.01    0.06
   4  -2   1    0.00    0.06
   4  -2   1    0.07    0.06
  -2   4   1    0.10    0.08
   4  -2   1    0.24    0.09
   4  -2   1    0.14    0.08
   4  -2   1   -0.03    0.07
  -2   4   1    0.24    0.10
  -2   4   1    0.00    0.06
   4  -2   1   -0.02    0.06
   4  -2   1   -0.09    0.06
  -2   4   1   -0.06    0.06
  -2   4   1   -0.02    0.07
   4  -2   1    0.11    0.07
  -2   4   1    0.02    0.07
   4  -2   1   -0.01    0.05
   4  -2   1    0.06    0.06
  -2   4   1    0.21    0.08
  -2  -2   1   -0.03    0.06
  -2   4   1    0.06    0.08
   4  -2   1    0.04    0.06
  -2   4   1   -0.01    0.07
   4  -2   1    0.07    0.06
  -2   4   1    0.03    0.07
  -2   4   1    0.14    0.07
  -2   4   1    0.06    0.08
  -4   3  -1    6.71    0.74
   1  -4  -1    7.72    0.70
  -4   3  -1    7.75    0.77
  -4   3  -1    5.84    0.72
   1  -4  -1    7.32    0.68
   1  -4  -1    6.95    0.73
  -4   3  -1    6.68    0.76
  -4   3  -1    7.35    0.75
   1  -4  -1    8.70    0.73
   1  -4  -1    9.00    0.76
   1  -4  -1    6.89    0.71
   3   1  -1    6.25    0.67
   1  -4  -1    6.07    0.72
  -4   3  -1    6.83    0.73
  -4   3  -1    6.56    0.73
  -4   3  -1    6.35    0.68
   1  -4  -1    6.40    0.72
   1  -4  -1    6.88    0.72
  -4   3  -1    6.51    0.73
   1  -4  -1    7.32    0.72
   1  -4  -1    7.15    0.75
  -4   3  -1    5.44    0.72
   1  -4  -1    6.63    0.69
   1  -4  -1    7.35    0.67
  -1   4   1    6.36    0.65
   4  -3   1    8.19    0.77
  -1   4   1    5.93    0.73
  -1   4   1    6.35    0.71
  -1   4   1    6.94    0.67
  -1   4   1    7.95    0.73
  -1   4   1    6.42    0.71
   4  -3   1    5.42    0.67
   4  -3   1    6.48    0.73
  -3  -1   1    6.67    0.69
  -1   4   1    6.07    0.72
   4  -3   1    4.86    0.71
   4  -3   1    6.85    0.74
  -3  -1   1    6.72    0.69
   4  -3   1    7.41    0.71
   4  -3   1    6.70    0.73
  -1   4   1    6.84    0.74
   4  -3   1    5.95    0.72
  -1   4   1    6.75    0.72
  -1   4   1    6.05    0.72
   4  -3   1    6.64    0.73
  -3  -1   1    7.29    0.70
  -3  -1   1    6.50    0.68
   4  -3   1    5.42    0.74
   0  -4  -1    0.04    0.07
   0  -4  -1    0.13    0.07
  -4   4  -1    0.01    0.09
   0  -4  -1   -0.03    0.05
  -4   4  -1    0.26    0.11
  -4   4  -1    0.04    0.09
   4   0  -1    0.03    0.06
  -4   4  -1    0.05    0.09
  -4   4  -1    0.02    0.09
   0  -4  -1    0.12    0.06
  -4   4  -1    0.17    0.08
   0  -4  -1    0.00    0.06
   0  -4  -1    0.15    0.06
  -4   4  -1   -0.05    0.07
   0  -4  -1    0.07    0.07
  -4   4  -1    0.06    0.09
   0  -4  -1    0.04    0.08
   0  -4  -1    0.11    0.08
   0  -4  -1    0.01    0.07
   4   0  -1    0.03    0.05
   0  -4  -1    0.00    0.07
   4   0  -1    0.00    0.04
  -4   4  -1   -0.08    0.07
   0  -4  -1    0.00    0.06
   0   4   1    0.07    0.08
   4  -4   1    0.31    0.11
  -4   0   1    0.06    0.05
   0   4   1   -0.01    0.06
   0   4   1    0.09    0.07
   4  -4   1    0.10    0.09
   4  -4   1    0.04    0.08
  -4   0   1    0.15    0.06
  -4   0   1    0.16    0.06
   4  -4   1    0.02    0.09
   0   4   1    0.34    0.09
  -4   0   1    0.05    0.06
   4  -4   1    0.08    0.09
   4  -4   1   -0.06    0.07
   0   4   1    0.09    0.05
   4  -4   1    0.04    0.08
   0   4   1    0.00    0.06
   0   4   1   -0.02    0.09
   0   4   1    0.04    0.07
   0   4   1    0.12    0.08
  -4   0   1    0.03    0.05
   4  -4   1    0.19    0.11
   0   4   1    0.16    0.05
   4  -4   1    0.39    0.13
   4  -4   1    0.04    0.09
   4  -4   1    0.07    0.08
  -4   0   1    0.08    0.06
   0   4   1    0.12    0.06
  -4   0   1    0.01    0.05
  -1  -4  -1  267.28   25.35
  -1  -4  -1  249.01   26.27
  -4   5  -1  258.14   25.75
  -1  -4  -1  267.94   26.28
  -4   5  -1  232.85   25.61
   5  -1  -1  241.37   25.57
   5  -1  -1  257.12   25.37
   5  -1  -1  252.40   25.57
  -1  -4  -1  280.88   24.20
  -1  -4  -1  292.14   25.59
  -4   5  -1  248.50   26.33
  -4   5  -1  249.01   25.69
  -1  -4  -1  241.64   24.20
   5  -1  -1  270.65   26.28
  -1  -4  -1  257.22   25.58
  -1  -4  -1  268.81   25.65
  -4   5  -1  240.48   24.22
  -4   5  -1  275.15   26.34
  -1  -4  -1  258.84   24.73
  -4   5  -1  256.47   25.76
   5  -1  -1  263.03   25.72
  -4   5  -1  221.89   25.39
   5  -1  -1  302.37   25.72
  -4   5  -1  238.89   24.22
   4  -5   1  300.78   24.79
   1   4   1  246.63   26.30
   4  -5   1  260.42   25.30
   4  -5   1  301.45   25.43
   1   4   1  250.70   23.92
   1   4   1  241.50   25.71
   4  -5   1  289.75   25.76
   4  -5   1  301.05   25.65
   4  -5   1  260.60   26.33
  -5   1   1  254.04   25.59
  -5   1   1  256.35   26.29
  -5   1   1  249.75   24.19
  -5   1   1  222.20   26.28
  -5   1   1  243.58   25.58
  -5   1   1  296.90   25.26
   1   4   1  266.70   25.70
   4  -5   1  255.51   26.34
  -2  -4  -1  138.11   13.51
  -4   6  -1  126.92   13.58
  -4   6  -1  123.98   13.21
   6  -2  -1  124.85   13.25
  -4   6  -1  148.65   13.26
   6  -2  -1  153.92   13.55
   6  -2  -1  117.45   13.16
   6  -2  -1  120.06   13.19
  -2  -4  -1  129.59   13.15
   6  -2  -1  143.09   12.73
   6  -2  -1  138.77   13.55
  -4   6  -1  120.27   13.10
  -2  -4  -1  140.05   12.71
  -4   6  -1  142.01   13.30
   6  -2  -1  132.84   13.17
  -4   6  -1  137.90   13.58
  -4   6  -1  132.97   12.48
  -4   6  -1  147.28   13.05
   6  -2  -1  122.28   13.07
   6  -2  -1  142.77   13.20
  -2  -4  -1  154.87   13.52
  -2  -4  -1  134.62   13.03
   4  -6   1  132.10   13.28
  -6   2   1  151.64   13.20
  -6   2   1  117.15   13.18
   4  -6   1  138.26   13.30
   4  -6   1  127.10   12.78
  -6   2   1  128.84   13.26
  -6   2   1  143.37   12.47
   4  -6   1  124.64   13.22
  -6   2   1  124.61   13.55
   4  -6   1  139.66   13.60
  -6   2   1  155.01   13.57
   4  -6   1  140.24   13.12
   2   4   1  127.65   12.35
  -6   2   1  119.97   13.01
   4  -6   1  133.04   13.05
   4  -6   1  119.41   13.22
   4  -6   1  134.92   13.26
   4  -6   1  122.19   13.26
   7  -3  -1   65.62    6.79
  -4   7  -1   72.27    6.65
   7  -3  -1   65.65    6.79
  -4   7  -1   67.47    6.83
  -4   7  -1   68.68    6.67
  -3  -4  -1   64.27    6.73
  -4   7  -1   68.79    6.82
   7  -3  -1   66.56    6.64
  -4   7  -1   67.16    6.59
  -3  -4  -1   65.55    6.21
   7  -3  -1   69.17    6.37
  -3  -4  -1   62.45    6.54
  -4   7  -1   63.44    6.68
  -3  -4  -1   67.05    6.73
   7  -3  -1   65.40    6.60
  -4   7  -1   69.78    6.26
  -3  -4  -1   56.17    6.55
  -4   7  -1   60.25    6.64
   7  -3  -1   63.72    6.60
  -7   3   1   62.63    6.24
   4  -7   1   64.55    6.68
   4  -7   1   78.13    6.44
   4  -7   1   65.77    6.27
   4  -7   1   65.83    6.83
  -7   3   1   71.45    6.54
   4  -7   1   63.76    6.59
   4  -7   1   66.96    6.56
  -7   3   1   66.26    6.62
   3   4   1   57.47    6.20
   4  -7   1   64.51    6.65
   4  -7   1   69.49    6.65
   4  -7   1   72.07    6.68
  -7   3   1   74.98    6.63
  -7   3   1   68.36    6.64
   4  -7   1   65.12    6.67
  -7   3   1   61.62    6.80
   4  -7   1   78.19    6.68
  -4   8  -1   -0.09    0.11
   8  -4  -1   -0.08    0.09
  -4  -4  -1    0.01    0.06
   8  -4  -1    0.07    0.14
  -4  -4  -1    0.12    0.09
  -4   8  -1    0.04    0.12
  -4  -4  -1    0.01    0.04
  -4   8  -1   -0.09    0.12
  -4   8  -1    0.02    0.13
  -4  -4  -1   -0.06    0.15
  -4  -4  -1    0.05    0.06
   8  -4  -1    0.15    0.12
   8  -4  -1   -0.02    0.09
  -4   8  -1    0.05    0.12
  -4   8  -1   -0.08    0.11
  -4   8  -1    0.28    0.16
  -4   8  -1    0.03    0.12
   8  -4  -1   -0.04    0.10
  -4   8  -1   -0.06    0.11
   8  -4  -1   -0.01    0.12
  -4   8  -1    0.00    0.11
   8  -4  -1    0.29    0.13
  -4   8  -1   -0.06    0.13
   8  -4  -1   -0.08    0.10
   4  -8   1    0.06    0.14
   4  -8   1    0.03    0.11
  -8   4   1   -0.06    0.10
   4  -8   1    0.01    0.15
  -8   4   1    0.15    0.15
  -8   4   1    0.07    0.11
  -8   4   1   -0.17    0.11
   4  -8   1   -0.08    0.11
   4  -8   1   -0.10    0.12
   4  -8   1    0.17    0.15
   4   4   1   -0.09    0.13
   4  -8   1    0.01    0.13
   4  -8   1    0.07    0.12
  -8   4   1    0.03    0.10
  -8   4   1    0.14    0.13
  -8   4   1    0.15    0.13
   4  -8   1   -0.04    0.11
  -5  -4  -1   31.00    2.64
  -4   9  -1   21.97    2.79
   9  -5  -1   29.51    2.76
   9  -5  -1   30.36    2.77
  -5  -4  -1   25.63    2.72
   9  -5  -1   25.92    2.73
  -5  -4  -1   23.53    2.62
  -5  -4  -1   26.37    2.62
   9  -5  -1   26.87    2.83
   9  -5  -1   26.66    2.72
  -4   9  -1   27.41    2.74
  -5  -4  -1   30.08    2.73
  -4   9  -1   27.84    2.76
   9  -5  -1   27.82    2.83
   9  -5  -1   22.96    2.61
  -4   9  -1   27.82    2.74
  -4   9  -1   24.36    2.72
   9  -5  -1   23.44    2.74
  -4   9  -1   27.30    2.78
  -9   5   1   28.73    2.76
   4  -9   1   26.71    2.72
  -9   5   1   25.24    2.75
   4  -9   1   26.71    2.83
  -9   5   1   29.60    2.86
   4  -9   1   29.37    2.78
  -9   5   1   26.56    2.60
  -9   5   1   26.51    2.59
  -9   5   1   28.92    2.74
   4  -9   1   25.03    2.77
   4  -9   1   26.93    2.66
   4  -9   1   27.28    2.61
  -9   5   1   23.61    2.76
   4  -9   1   25.14    2.76
   4  -9   1   25.05    2.76
   4  -9   1   22.69    2.76
   8  -5  -1   50.64    5.06
   8  -5  -1   47.41    4.87
   8  -5  -1   44.81    5.05
  -3   8  -1   54.24    5.03
  -3   8  -1   50.30    5.05
  -5  -3  -1   45.48    4.95
  -3   8  -1   45.82    5.07
   8  -5  -1   49.74    5.21
  -3   8  -1   46.75    5.18
   8  -5  -1   60.52    5.07
  -3   8  -1   58.69    5.05
  -5  -3  -1   51.85    5.10
  -3   8  -1   51.40    5.05
   8  -5  -1   61.33    5.25
   8  -5  -1   45.99    4.97
  -5  -3  -1   47.84    4.96
  -5  -3  -1   45.06    5.11
  -5  -3  -1   43.24    4.74
  -3   8  -1   54.53    5.21
  -3   8  -1   49.23    4.68
  -3   8  -1   48.34    4.86
  -8   5   1   53.10    5.23
   3  -8   1   48.88    5.07
   3  -8   1   46.65    5.20
   3  -8   1   50.59    4.89
   3  -8   1   55.41    4.79
  -8   5   1   57.19    5.13
  -8   5   1   49.26    5.07
   3  -8   1   48.14    5.09
  -8   5   1   54.66    4.80
  -8   5   1   57.15    5.11
  -8   5   1   43.30    5.01
  -8   5   1   52.02    4.79
  -8   5   1   57.03    5.02
  -8   5   1   41.68    5.04
   3  -8   1   58.98    5.09
   3  -8   1   53.63    4.79
   3  -8   1   43.26    5.05
   7  -5  -1    0.05    0.15
   7  -5  -1    0.18    0.13
  -2   7  -1    0.15    0.11
  -2   7  -1    0.03    0.10
   7  -5  -1    0.18    0.13
   7  -5  -1   -0.05    0.09
  -5  -2  -1    0.16    0.07
  -5  -2  -1    0.13    0.09
  -5  -2  -1   -0.04    0.12
  -2   7  -1   -0.14    0.09
  -2   7  -1    0.14    0.10
   7  -5  -1    0.22    0.12
   7  -5  -1    0.09    0.11
  -2   7  -1    0.03    0.09
  -2   7  -1    0.09    0.09
  -5  -2  -1    0.11    0.05
  -5  -2  -1    0.08    0.08
   7  -5  -1    0.17    0.12
  -2   7  -1    0.12    0.11
   7  -5  -1    0.10    0.11
  -2   7  -1    0.17    0.12
   7  -5  -1   -0.04    0.10
   7  -5  -1    0.25    0.13
   2  -7   1   -0.08    0.08
   2  -7   1   -0.01    0.11
  -7   5   1    0.10    0.12
   2  -7   1    0.01    0.09
  -7   5   1    0.05    0.13
   2  -7   1    0.01    0.09
   2  -7   1    0.08    0.12
  -7   5   1   -0.09    0.08
  -7   5   1    0.01    0.10
   2  -7   1    0.05    0.11
  -7   5   1    0.19    0.11
  -7   5   1   -0.05    0.10
   2  -7   1   -0.11    0.10
  -7   5   1    0.16    0.15
  -7   5   1    0.03    0.09
  -7   5   1    0.04    0.12
   2  -7   1    0.29    0.13
   2  -7   1    0.06    0.10
   2  -7   1    0.06    0.12
  -7   5   1   -0.01    0.11
  -1   6  -1   17.97    2.15
  -1   6  -1   22.97    2.18
   6  -5  -1   22.04    2.22
   6  -5  -1   23.47    2.29
  -1   6  -1   25.05    2.17
  -5  -1  -1   21.17    2.20
  -1   6  -1   22.08    2.23
  -5  -1  -1   21.92    2.10
  -1   6  -1   25.36    2.20
   6  -5  -1   18.95    2.07
   6  -5  -1   21.09    2.14
   6  -5  -1   20.06    2.23
   6  -5  -1   19.22    2.21
  -1   6  -1   22.45    2.08
  -1   6  -1   19.82    2.23
  -1   6  -1   22.45    2.19
  -5  -1  -1   20.21    2.13
   6  -5  -1   21.39    2.23
  -1   6  -1   21.97    2.04
  -5  -1  -1   20.94    2.20
  -5  -1  -1   23.10    2.15
  -1   6  -1   19.76    2.16
   6  -5  -1   20.51    2.20
   6  -5  -1   23.59    2.30
   6  -5  -1   22.51    2.23
  -1   6  -1   20.14    2.15
   5   1   1   21.98    2.13
  -6   5   1   20.42    2.23
  -6   5   1   25.81    2.26
   1  -6   1   19.48    2.18
   1  -6   1   17.24    2.14
   1  -6   1   21.31    2.25
  -6   5   1   23.33    2.23
   1  -6   1   22.19    2.06
   1  -6   1   24.31    2.13
   1  -6   1   20.33    2.06
   1  -6   1   21.82    2.19
   1  -6   1   18.63    2.24
  -6   5   1   19.60    2.28
  -6   5   1   22.59    2.10
  -6   5   1   22.99    2.23
  -6   5   1   24.23    2.26
   1  -6   1   20.27    2.16
  -6   5   1   22.23    2.20
   1  -6   1   20.48    2.11
  -6   5   1   20.77    2.19
   1  -6   1   21.24    2.18
  -5   0  -1    0.07    0.07
  -5   0  -1    0.22    0.13
   0   5  -1    0.09    0.08
   5  -5  -1    0.14    0.13
   0   5  -1   -0.03    0.05
  -5   0  -1    0.03    0.04
   5  -5  -1   -0.18    0.08
   5  -5  -1   -0.12    0.08
   5  -5  -1    0.37    0.13
   0   5  -1    0.05    0.07
   5  -5  -1    0.20    0.13
   5  -5  -1    0.02    0.11
   5  -5  -1    0.05    0.10
   0   5  -1   -0.15    0.07
   0   5  -1    0.06    0.05
  -5   0  -1   -0.04    0.08
  -5   0  -1    0.21    0.09
  -5   0  -1   -0.01    0.07
  -5   0  -1    0.01    0.06
  -5   0  -1   -0.03    0.05
   0   5  -1    0.11    0.08
   5  -5  -1   -0.03    0.08
   0   5  -1    0.27    0.07
   5  -5  -1    0.15    0.11
   5  -5  -1   -0.02    0.09
   5  -5  -1    0.12    0.13
   0   5  -1    0.00    0.07
   5  -5  -1   -0.02    0.08
  -5   0  -1    0.15    0.07
  -5   5   1    0.05    0.12
   0  -5   1    0.10    0.08
   0  -5   1    0.08    0.08
  -5   5   1    0.14    0.12
  -5   5   1   -0.06    0.09
  -5   5   1   -0.04    0.10
   0  -5   1    0.03    0.06
  -5   5   1    0.06    0.10
   5   0   1   -0.01    0.05
   0  -5   1    0.13    0.08
   0  -5   1    0.03    0.07
  -5   5   1    0.03    0.11
   5   0   1    0.05    0.10
   0  -5   1    0.06    0.06
  -5   5   1    0.17    0.14
   0  -5   1   -0.09    0.07
   0  -5   1    0.07    0.09
   0  -5   1    0.10    0.07
  -5   5   1    0.03    0.09
   0  -5   1   -0.13    0.06
   5   0   1    0.05    0.08
  -5   5   1    0.07    0.10
   0  -5   1    0.03    0.06
  -5   5   1    0.09    0.11
  -5   1  -1  261.64   26.61
   4  -5  -1  286.28   26.66
   1   4  -1  268.04   26.03
  -5   1  -1  261.22   25.67
   4  -5  -1  241.34   25.93
  -5   1  -1  231.24   26.02
  -5   1  -1  231.56   24.47
   4  -5  -1  237.61   25.60
   1   4  -1  280.98   25.66
   4  -5  -1  257.19   26.00
  -5   1  -1  241.47   25.97
   4  -5  -1  240.67   25.70
   1   4  -1  245.94   26.02
  -5   1  -1  260.43   24.21
   4  -5  -1  274.82   24.52
  -5   1  -1  297.43   25.91
   4  -5  -1  260.58   25.07
   4  -5  -1  277.22   26.66
   4  -5  -1  307.80   25.95
   4  -5  -1  260.80   24.52
  -5   1  -1  279.64   25.57
  -5   1  -1  257.25   26.61
   1   4  -1  249.76   26.02
   1   4  -1  244.03   24.19
   5  -1   1  289.93   25.69
   5  -1   1  233.53   26.02
   5  -1   1  261.88   25.03
  -1  -4   1  246.68   25.88
   5  -1   1  282.05   25.90
  -4   5   1  258.07   26.07
   5  -1   1  251.38   26.59
  -4   5   1  241.07   26.00
  -4   5   1  250.76   25.94
  -4   5   1  273.12   24.52
  -1  -4   1  280.30   26.59
  -1  -4   1  287.77   25.89
  -4   5   1  282.04   24.53
   5  -1   1  281.43   25.88
  -1  -4   1  267.98   25.02
  -1  -4   1  257.50   25.65
  -4   5   1  257.54   25.71
  -4   5   1  285.29   25.94
  -1  -4   1  305.12   25.95
  -4   5   1  300.73   26.08
   5  -1   1  274.35   26.61
  -1  -4   1  236.08   26.59
   5  -1   1  250.42   25.95
   5  -1   1  256.07   25.97
   3  -5  -1    1.34    0.25
   2   3  -1    1.67    0.23
   3  -5  -1    1.54    0.24
  -5   2  -1    1.65    0.25
  -5   2  -1    1.27    0.22
   3  -5  -1    1.59    0.27
  -5   2  -1    1.36    0.22
   3  -5  -1    1.13    0.23
   3  -5  -1    1.87    0.26
   3  -5  -1    1.53    0.24
   3  -5  -1    1.22    0.26
   2   3  -1    1.85    0.17
   3  -5  -1    1.57    0.27
   3  -5  -1    1.96    0.27
  -5   2  -1    1.51    0.25
  -5   2  -1    1.81    0.25
   3  -5  -1    1.54    0.26
  -5   2  -1    1.18    0.22
  -5   2  -1    1.76    0.25
  -5   2  -1    1.17    0.20
  -5   2  -1    1.77    0.26
   3  -5  -1    1.66    0.26
   3  -5  -1    1.24    0.22
  -5   2  -1    1.25    0.22
  -3   5   1    1.39    0.26
  -3   5   1    1.31    0.24
   5  -2   1    1.49    0.23
  -3   5   1    1.47    0.23
  -3   5   1    1.24    0.25
   5  -2   1    1.66    0.25
  -2  -3   1    1.48    0.24
   5  -2   1    1.33    0.21
  -3   5   1    1.95    0.27
  -3   5   1    1.37    0.26
  -2  -3   1    1.57    0.18
  -3   5   1    1.26    0.22
  -3   5   1    1.35    0.22
   5  -2   1    1.08    0.22
   5  -2   1    1.57    0.18
  -3   5   1    1.24    0.23
   5  -2   1    1.98    0.24
  -3   5   1    1.36    0.25
  -2  -3   1    1.30    0.18
   5  -2   1    1.40    0.22
  -3   5   1    1.52    0.25
  -3   5   1    1.31    0.25
   5  -2   1    1.67    0.22
   5  -2   1    1.48    0.24
   5  -2   1    1.64    0.25
  -5   3  -1    1.36    0.24
   2  -5  -1    1.45    0.24
   2  -5  -1    1.30    0.21
  -5   3  -1    1.71    0.25
   2  -5  -1    1.17    0.22
   2  -5  -1    1.46    0.23
  -5   3  -1    1.70    0.25
   2  -5  -1    0.93    0.22
  -5   3  -1    1.55    0.26
   2  -5  -1    1.46    0.25
  -5   3  -1    1.53    0.25
   2  -5  -1    1.36    0.24
  -5   3  -1    1.23    0.24
   2  -5  -1    1.26    0.22
   2  -5  -1    1.41    0.24
   2  -5  -1    1.77    0.26
   2  -5  -1    1.60    0.26
  -5   3  -1    1.44    0.25
  -5   3  -1    1.53    0.25
   2  -5  -1    1.56    0.26
   2  -5  -1    1.37    0.24
  -5   3  -1    1.36    0.22
  -5   3  -1    1.69    0.27
  -2   5   1    1.52    0.23
   5  -3   1    1.47    0.24
  -2   5   1    1.34    0.24
   5  -3   1    1.54    0.25
  -2   5   1    1.35    0.24
   5  -3   1    1.85    0.27
  -2   5   1    1.69    0.25
  -3  -2   1    1.48    0.24
   5  -3   1    1.48    0.26
  -2   5   1    1.57    0.25
   5  -3   1    1.18    0.23
   5  -3   1    1.61    0.22
   5  -3   1    1.63    0.26
   5  -3   1    1.26    0.22
  -2   5   1    1.55    0.20
  -2   5   1    1.33    0.21
   5  -3   1    1.58    0.24
   5  -3   1    1.37    0.22
  -2   5   1    1.48    0.22
  -2   5   1    1.16    0.22
  -2   5   1    1.31    0.24
   5  -3   1    1.37    0.25
  -2   5   1    1.45    0.21
  -2   5   1    1.77    0.24
   1  -5  -1  264.72   25.89
  -5   4  -1  263.84   25.91
  -5   4  -1  260.06   26.50
   4   1  -1  266.28   25.51
  -5   4  -1  246.35   25.78
  -5   4  -1  302.27   25.87
  -5   4  -1  298.76   25.47
   1  -5  -1  229.87   24.35
   1  -5  -1  280.46   24.91
   1  -5  -1  264.70   25.28
  -5   4  -1  246.76   24.37
   1  -5  -1  237.77   25.76
   1  -5  -1  288.53   25.44
   1  -5  -1  272.28   26.47
   1  -5  -1  261.34   25.77
   1  -5  -1  297.00   24.36
   1  -5  -1  292.44   25.84
   1  -5  -1  227.40   25.52
   1  -5  -1  283.82   25.90
   1  -5  -1  245.58   26.47
   5  -4   1  259.55   25.78
  -1   5   1  256.36   25.89
   5  -4   1  299.93   25.80
  -4  -1   1  267.94   24.08
  -1   5   1  241.53   26.45
  -1   5   1  274.89   25.76
  -1   5   1  236.31   24.33
  -1   5   1  276.73   26.47
  -4  -1   1  241.28   25.77
  -1   5   1  233.96   25.74
   5  -4   1  259.05   26.49
  -4  -1   1  282.23   25.77
  -1   5   1  248.39   25.89
  -1   5   1  230.07   25.53
  -4  -1   1  261.01   26.43
   5  -4   1  248.84   25.56
  -1   5   1  276.24   24.33
   5  -4   1  236.35   25.90
  -4  -1   1  266.13   26.44
   5  -4   1  244.55   25.91
   5  -4   1  285.74   24.93
  -5   5  -1   -0.01    0.08
   0  -5  -1    0.04    0.08
   0  -5  -1   -0.02    0.08
   0  -5  -1    0.10    0.09
   0  -5  -1   -0.02    0.06
   5   0  -1    0.10    0.06
  -5   5  -1    0.16    0.12
  -5   5  -1    0.02    0.09
  -5   5  -1   -0.06    0.08
  -5   5  -1   -0.06    0.08
  -5   5  -1   -0.05    0.09
   0  -5  -1    0.07    0.09
  -5   5  -1    0.09    0.12
   0  -5  -1   -0.10    0.06
  -5   5  -1   -0.09    0.09
  -5   5  -1   -0.02    0.08
   0  -5  -1    0.28    0.11
  -5   5  -1    0.09    0.10
   5   0  -1    0.04    0.06
   0  -5  -1   -0.05    0.08
   0  -5  -1    0.03    0.07
   0  -5  -1    0.00    0.06
   0  -5  -1    0.00    0.07
   5   0  -1    0.03    0.07
   0   5   1    0.00    0.08
  -5   0   1    0.23    0.08
   0   5   1    0.05    0.06
   0   5   1    0.19    0.09
   5  -5   1    0.06    0.08
   0   5   1    0.12    0.09
   5  -5   1   -0.07    0.09
   0   5   1    0.05    0.08
   5  -5   1    0.36    0.14
  -5   0   1    0.04    0.08
   5  -5   1   -0.08    0.09
   5  -5   1    0.08    0.11
   0   5   1    0.07    0.07
   0   5   1    0.02    0.07
   0   5   1   -0.06    0.07
   5  -5   1    0.28    0.14
  -5   0   1   -0.04    0.06
   5  -5   1    0.12    0.11
   5  -5   1    0.11    0.10
  -5   0   1   -0.05    0.06
   5  -5   1    0.04    0.11
   5  -5   1    0.10    0.10
  -5   0   1    0.05    0.06
  -5   0   1   -0.08    0.09
   0   5   1    0.04    0.10
  -5   0   1   -0.04    0.06
   5  -5   1    0.03    0.09
  -5   6  -1   22.83    2.19
  -1  -5  -1   22.30    2.15
   6  -1  -1   21.41    2.16
  -5   6  -1   16.80    2.25
   6  -1  -1   20.52    2.15
   6  -1  -1   22.56    2.19
   6  -1  -1   21.52    2.14
  -5   6  -1   22.76    2.22
  -1  -5  -1   22.56    2.01
  -1  -5  -1   21.38    2.12
  -1  -5  -1   18.76    2.14
  -5   6  -1   23.91    2.10
  -1  -5  -1   19.14    2.06
  -5   6  -1   21.89    2.23
   6  -1  -1   19.67    2.18
  -5   6  -1   19.06    2.07
  -5   6  -1   21.86    2.22
  -1  -5  -1   21.92    2.21
  -5   6  -1   20.48    2.21
  -1  -5  -1   19.36    2.20
  -1  -5  -1   19.84    2.15
  -5   6  -1   22.40    2.22
  -5   6  -1   17.78    2.18
   6  -1  -1   23.92    2.19
  -1  -5  -1   21.51    2.02
   5  -6   1   24.04    2.23
   5  -6   1   20.89    2.20
   5  -6   1   27.27    2.11
   5  -6   1   20.11    2.17
  -6   1   1   26.24    2.23
   5  -6   1   20.08    2.27
  -6   1   1   19.72    2.02
   1   5   1   21.26    2.15
   1   5   1   20.98    2.13
  -6   1   1   21.85    2.16
   5  -6   1   21.43    2.22
   1   5   1   23.27    2.08
   5  -6   1   22.94    2.23
  -6   1   1   19.31    2.15
  -6   1   1   23.21    2.13
  -6   1   1   19.86    2.22
   5  -6   1   19.53    2.21
   5  -6   1   21.30    2.13
  -6   1   1   21.34    2.16
  -5   7  -1    0.14    0.12
  -5   7  -1    0.24    0.12
   7  -2  -1    0.28    0.11
   7  -2  -1    0.13    0.11
  -2  -5  -1    0.08    0.07
  -5   7  -1    0.26    0.16
   7  -2  -1    0.13    0.08
  -5   7  -1   -0.05    0.11
  -5   7  -1    0.11    0.12
  -2  -5  -1    0.07    0.07
   7  -2  -1    0.07    0.09
  -5   7  -1    0.14    0.12
  -5   7  -1   -0.07    0.12
  -5   7  -1    0.18    0.15
  -5   7  -1   -0.09    0.09
  -2  -5  -1    0.12    0.08
  -2  -5  -1    0.02    0.07
   7  -2  -1    0.16    0.11
   7  -2  -1   -0.03    0.08
   7  -2  -1    0.07    0.08
   7  -2  -1    0.02    0.08
  -2  -5  -1    0.16    0.07
  -2  -5  -1    0.14    0.08
  -2  -5  -1    0.03    0.09
   5  -7   1    0.46    0.17
  -7   2   1    0.16    0.11
  -7   2   1    0.15    0.11
  -7   2   1    0.20    0.13
   2   5   1   -0.02    0.14
   5  -7   1    0.05    0.10
   5  -7   1   -0.04    0.10
   5  -7   1    0.06    0.13
  -7   2   1    0.10    0.11
   5  -7   1    0.17    0.14
   5  -7   1    0.11    0.12
   5  -7   1    0.08    0.15
  -7   2   1    0.13    0.10
   5  -7   1    0.24    0.15
  -7   2   1    0.20    0.10
  -5   8  -1   43.26    5.13
  -3  -5  -1   53.84    5.16
   8  -3  -1   56.93    5.06
  -3  -5  -1   53.47    5.01
  -5   8  -1   51.50    5.12
   8  -3  -1   47.21    5.20
  -5   8  -1   43.71    4.81
   8  -3  -1   47.81    5.04
  -5   8  -1   57.42    4.82
  -5   8  -1   40.10    5.24
  -5   8  -1   46.08    5.13
  -5   8  -1   50.27    5.08
  -3  -5  -1   50.12    5.15
  -3  -5  -1   50.25    5.02
   8  -3  -1   55.76    4.87
   8  -3  -1   45.85    5.05
   8  -3  -1   51.50    5.10
  -5   8  -1   42.22    5.10
   8  -3  -1   46.48    5.09
   8  -3  -1   49.29    5.05
   8  -3  -1   51.32    5.20
  -8   3   1   57.08    5.25
   5  -8   1   53.39    5.10
   5  -8   1   50.03    5.13
   5  -8   1   54.30    4.96
   5  -8   1   51.47    5.15
   5  -8   1   59.58    5.29
  -8   3   1   48.51    5.10
   5  -8   1   45.80    5.15
   5  -8   1   46.93    4.83
   5  -8   1   59.53    5.17
   3   5   1   49.95    4.80
  -8   3   1   45.91    5.07
  -8   3   1   58.02    5.10
  -8   3   1   50.63    5.02
   5  -8   1   55.16    5.15
  -8   3   1   57.13    4.81
   5  -8   1   50.99    5.06
  -4  -5  -1   25.77    2.65
  -5   9  -1   28.91    2.74
   9  -4  -1   24.71    2.67
  -5   9  -1   32.90    2.75
   9  -4  -1   32.94    2.68
  -5   9  -1   26.12    2.70
   9  -4  -1   22.68    2.63
  -5   9  -1   26.11    2.78
  -4  -5  -1   26.37    2.57
   9  -4  -1   27.92    2.74
  -5   9  -1   27.30    2.69
   9  -4  -1   22.86    2.63
  -4  -5  -1   26.98    2.55
  -5   9  -1   26.62    2.52
  -4  -5  -1   24.81    2.58
  -4  -5  -1   27.11    2.65
   9  -4  -1   23.92    2.67
   9  -4  -1   26.71    2.55
   5  -9   1   28.77    2.69
  -9   4   1   24.64    2.67
   5  -9   1   24.43    2.54
   4   5   1   25.46    2.54
  -9   4   1   28.29    2.71
   5  -9   1   26.74    2.72
  -9   4   1   22.07    2.66
  -9   4   1   26.77    2.77
  -9   4   1   22.99    2.51
   5  -9   1   24.42    2.71
   5  -9   1   29.41    2.63
   5  -9   1   23.03    2.76
   5  -9   1   23.42    2.72
   5  -9   1   28.31    2.73
   5  -9   1   19.11    2.68
  -5  10  -1   -0.11    0.15
  -5  -5  -1    0.07    0.08
  -5  -5  -1    0.04    0.09
  10  -5  -1    0.03    0.16
  -5  10  -1    0.00    0.15
  -5  10  -1    0.20    0.18
  10  -5  -1   -0.06    0.13
  -5  10  -1    0.10    0.18
  10  -5  -1    0.20    0.13
  10  -5  -1   -0.10    0.12
  -5  10  -1    0.14    0.17
  10  -5  -1   -0.04    0.14
   5 -10   1    0.04    0.14
 -10   5   1   -0.08    0.13
 -10   5   1    0.03    0.14
   5 -10   1   -0.14    0.15
 -10   5   1   -0.06    0.14
   5 -10   1    0.23    0.18
   5 -10   1    0.12    0.16
 -10   5   1   -0.24    0.16
   5 -10   1   -0.10    0.18
   5 -10   1    0.19    0.19
 -10   5   1    0.03    0.15
  -6  -5  -1   41.96    4.69
  11  -6  -1   44.38    4.84
  -5  11  -1   51.69    4.97
  11  -6  -1   51.08    4.63
  -5  11  -1   52.82    4.88
  11  -6  -1   48.68    4.80
  -5  11  -1   53.11    4.83
  -6  -5  -1   49.60    4.69
  -5  11  -1   47.87    4.82
  -5  11  -1   52.04    4.87
  11  -6  -1   42.43    4.93
  11  -6  -1   53.22    4.87
 -11   6   1   42.03    4.82
   5 -11   1   52.71    4.90
 -11   6   1   47.47    4.99
 -11   6   1   49.15    4.87
   5 -11   1   40.18    4.65
   5 -11   1   39.47    4.95
   5 -11   1   52.44    4.89
   5 -11   1   48.79    4.79
 -11   6   1   42.39    4.55
   5 -11   1   43.04    4.84
  -4  10  -1   53.79    4.59
  10  -6  -1   38.95    4.35
  -6  -4  -1   41.74    4.43
  10  -6  -1   53.21    4.59
  10  -6  -1   38.28    4.51
  -4  10  -1   42.85    4.18
  -4  10  -1   49.14    4.58
  10  -6  -1   44.94    4.58
  -4  10  -1   47.92    4.67
  -4  10  -1   40.57    4.50
  -4  10  -1   36.38    4.50
  10  -6  -1   46.10    4.68
  -6  -4  -1   41.55    4.41
   4 -10   1   53.92    4.72
   4 -10   1   47.44    4.31
   4 -10   1   42.60    4.39
 -10   6   1   47.84    4.32
 -10   6   1   52.67    4.59
 -10   6   1   41.77    4.69
   4 -10   1   50.24    4.61
 -10   6   1   49.10    4.60
   4 -10   1   43.86    4.49
   4 -10   1   42.65    4.56
   4 -10   1   40.62    4.55
 -10   6   1   40.68    4.30
  -3   9  -1    3.39    0.42
   9  -6  -1    2.46    0.48
  -3   9  -1    3.09    0.47
   9  -6  -1    2.88    0.51
   9  -6  -1    3.81    0.50
  -6  -3  -1    3.55    0.39
   9  -6  -1    2.44    0.44
  -3   9  -1    3.66    0.51
   9  -6  -1    3.04    0.47
  -3   9  -1    3.16    0.47
  -6  -3  -1    3.58    0.53
   9  -6  -1    2.77    0.51
  -3   9  -1    3.61    0.49
  -6  -3  -1    2.92    0.38
   9  -6  -1    2.86    0.49
   9  -6  -1    2.67    0.47
  -3   9  -1    3.20    0.45
  -6  -3  -1    2.78    0.35
  -3   9  -1    3.32    0.49
  -6  -3  -1    2.70    0.37
  -3   9  -1    3.99    0.47
   3  -9   1    3.01    0.45
   3  -9   1    2.80    0.48
   3  -9   1    2.58    0.46
   3  -9   1    4.39    0.54
   3  -9   1    3.34    0.47
  -9   6   1    3.12    0.52
  -9   6   1    4.39    0.54
  -9   6   1    3.58    0.50
  -9   6   1    3.70    0.52
  -9   6   1    3.26    0.49
   3  -9   1    3.73    0.46
   3  -9   1    3.65    0.51
  -9   6   1    3.64    0.54
   3  -9   1    2.46    0.46
  -9   6   1    3.95    0.51
   3  -9   1    4.34    0.51
  -9   6   1    2.81    0.52
  -2   8  -1   30.56    2.92
  -6  -2  -1   28.23    2.91
   8  -6  -1   28.87    2.95
   8  -6  -1   27.91    2.88
   8  -6  -1   31.61    3.04
   8  -6  -1   29.05    2.95
  -2   8  -1   28.59    2.98
  -2   8  -1   25.98    2.96
  -6  -2  -1   31.17    2.91
  -2   8  -1   31.08    2.88
  -2   8  -1   28.36    2.77
   8  -6  -1   32.81    2.95
  -2   8  -1   25.04    2.87
  -6  -2  -1   28.96    2.84
  -2   8  -1   29.04    2.89
  -2   8  -1   29.72    2.88
   8  -6  -1   34.04    2.96
  -6  -2  -1   29.20    2.79
  -2   8  -1   29.28    2.70
  -6  -2  -1   26.64    2.82
   8  -6  -1   29.37    2.84
  -2   8  -1   28.79    2.91
   8  -6  -1   26.18    2.74
   2  -8   1   27.07    2.91
  -8   6   1   32.66    2.94
   2  -8   1   27.84    2.87
  -8   6   1   29.00    2.90
  -8   6   1   24.59    3.01
  -8   6   1   24.79    2.92
   2  -8   1   24.26    2.73
  -8   6   1   30.22    2.79
   2  -8   1   31.94    2.83
  -8   6   1   27.14    2.96
   2  -8   1   24.21    2.73
   2  -8   1   28.94    2.91
   2  -8   1   25.72    2.91
  -8   6   1   31.90    2.97
  -8   6   1   26.32    2.95
   2  -8   1   28.02    3.00
  -8   6   1   24.82    2.76
  -8   6   1   28.61    2.97
  -1   7  -1   17.45    1.95
  -6  -1  -1   18.47    1.93
   7  -6  -1   22.72    2.01
  -6  -1  -1   19.46    1.94
   7  -6  -1   17.55    1.96
  -1   7  -1   17.44    1.80
  -1   7  -1   16.95    1.95
   7  -6  -1   18.31    2.02
  -1   7  -1   22.19    1.82
  -1   7  -1   18.40    1.93
   7  -6  -1   18.25    1.90
   7  -6  -1   15.74    1.96
  -1   7  -1   19.15    1.89
  -6  -1  -1   21.88    1.89
   7  -6  -1   18.51    1.84
  -6  -1  -1   17.40    1.86
   7  -6  -1   23.18    2.00
  -1   7  -1   20.96    1.89
   7  -6  -1   16.91    1.95
   7  -6  -1   19.34    1.97
  -1   7  -1   18.88    1.91
  -6  -1  -1   17.22    1.87
  -1   7  -1   18.74    1.88
  -1   7  -1   19.03    1.92
  -7   6   1   14.89    1.83
   1  -7   1   18.98    1.93
  -7   6   1   16.55    2.02
  -7   6   1   16.58    1.97
  -7   6   1   17.67    1.98
  -7   6   1   17.54    1.96
   1  -7   1   20.06    2.00
   1  -7   1   21.38    1.87
  -7   6   1   20.61    1.99
   1  -7   1   16.86    1.92
   1  -7   1   17.56    1.89
  -7   6   1   17.55    1.94
   6   1   1   17.49    1.86
   1  -7   1   20.29    1.82
   1  -7   1   17.18    1.81
  -7   6   1   20.58    2.01
  -7   6   1   17.49    1.94
   1  -7   1   20.01    1.94
  -6   0  -1    0.09    0.06
  -6   0  -1    0.12    0.07
   6  -6  -1    0.03    0.11
  -6   0  -1    0.37    0.12
   6  -6  -1   -0.10    0.10
   6  -6  -1   -0.04    0.10
   6  -6  -1   -0.06    0.12
   6  -6  -1   -0.04    0.11
   6  -6  -1    0.00    0.11
   6  -6  -1    0.05    0.11
  -6   0  -1    0.33    0.18
   6  -6  -1    0.25    0.14
  -6   0  -1    0.04    0.08
   0   6  -1    0.04    0.09
   0   6  -1   -0.04    0.08
   0   6  -1   -0.09    0.09
  -6   0  -1    0.03    0.06
  -6   0  -1   -0.03    0.08
  -6   0  -1    0.08    0.09
  -6   0  -1   -0.01    0.09
   6  -6  -1    0.05    0.11
   0   6  -1   -0.02    0.05
   6  -6  -1    0.05    0.12
   6  -6  -1    0.18    0.14
   0  -6   1   -0.15    0.09
  -6   6   1    0.15    0.12
  -6   6   1   -0.06    0.11
   6   0   1    0.03    0.08
  -6   6   1    0.06    0.11
  -6   6   1    0.02    0.11
   6   0   1   -0.04    0.05
   0  -6   1    0.21    0.12
  -6   6   1    0.00    0.10
  -6   6   1    0.04    0.14
   0  -6   1   -0.10    0.08
  -6   6   1   -0.02    0.09
   0  -6   1    0.15    0.10
   0  -6   1    0.32    0.11
   0  -6   1    0.08    0.09
   6   0   1    0.11    0.10
  -6   6   1    0.13    0.14
  -6   6   1    0.18    0.14
   0  -6   1    0.09    0.11
   0  -6   1   -0.06    0.09
  -6   1  -1   22.63    2.09
  -6   1  -1   21.19    2.22
   1   5  -1   19.54    2.10
  -6   1  -1   17.11    2.11
  -6   1  -1   21.82    2.19
   5  -6  -1   22.79    2.28
   5  -6  -1   23.39    2.25
  -6   1  -1   20.42    2.29
   5  -6  -1   23.17    2.20
   5  -6  -1   23.88    2.30
   5  -6  -1   20.87    2.26
  -6   1  -1   22.58    2.23
   5  -6  -1   25.66    2.29
   5  -6  -1   19.27    2.33
   1   5  -1   23.01    2.20
   5  -6  -1   17.53    2.27
  -6   1  -1   23.22    2.20
   1   5  -1   20.68    2.18
   5  -6  -1   23.43    2.15
  -6   1  -1   22.94    2.23
   1   5  -1   20.54    2.19
  -6   1  -1   20.79    2.29
   6  -1   1   22.01    2.21
   6  -1   1   23.68    2.27
  -5   6   1   21.99    2.15
  -1  -5   1   22.83    2.21
  -1  -5   1   22.95    2.13
  -1  -5   1   23.29    2.06
  -1  -5   1   21.57    2.06
   6  -1   1   19.43    2.22
   6  -1   1   18.31    2.20
  -5   6   1   24.74    2.30
  -5   6   1   25.61    2.29
  -1  -5   1   22.77    2.21
   6  -1   1   21.53    2.17
  -5   6   1   22.09    2.29
  -5   6   1   25.79    2.26
  -1  -5   1   25.69    2.28
   6  -1   1   22.31    2.28
  -5   6   1   24.99    2.16
  -5   6   1   25.93    2.28
  -1  -5   1   19.36    2.26
   6  -1   1   18.82    2.21
  -5   6   1   22.09    2.29
  -5   6   1   24.49    2.36
  -5   6   1   19.70    2.27
  -1  -5   1   21.43    2.16
  -1  -5   1   20.14    2.20
  -6   2  -1  139.49   13.40
  -6   2  -1  130.78   13.77
   4  -6  -1  159.23   12.72
  -6   2  -1  141.70   13.44
   4  -6  -1  140.37   13.51
   4  -6  -1  137.64   13.44
   4  -6  -1  123.37   13.25
   4  -6  -1  126.36   13.31
  -6   2  -1  113.14   13.76
   2   4  -1  142.91   12.53
   4  -6  -1  121.60   13.79
  -6   2  -1  137.16   13.28
  -6   2  -1  132.31   13.47
  -6   2  -1  121.17   13.22
   4  -6  -1  128.96   13.46
  -6   2  -1  120.18   12.65
   4  -6  -1  121.09   12.97
  -6   2  -1  140.40   12.54
   2   4  -1  137.23   13.24
   4  -6  -1  143.87   13.51
  -2  -4   1  148.60   13.72
  -4   6   1  150.84   13.81
  -2  -4   1  129.06   13.35
  -2  -4   1  136.78   13.72
   6  -2   1  141.16   13.41
   6  -2   1  141.10   12.93
  -4   6   1  129.78   13.25
  -2  -4   1  139.24   12.53
  -4   6   1  133.60   13.46
   6  -2   1  154.15   13.76
   6  -2   1  117.90   13.75
  -4   6   1  154.34   13.81
  -4   6   1  140.88   13.51
  -4   6   1  128.84   12.68
  -2  -4   1  141.57   13.35
   6  -2   1  150.29   13.40
  -4   6   1  129.54   13.43
   6  -2   1  142.61   13.38
   6  -2   1  140.03   13.46
  -4   6   1  113.96   13.41
   6  -2   1  153.30   13.48
   3  -6  -1    0.13    0.09
   3  -6  -1   -0.11    0.07
   3  -6  -1    0.08    0.10
   3  -6  -1   -0.01    0.08
  -6   3  -1    0.09    0.09
   3  -6  -1   -0.04    0.09
   3  -6  -1    0.23    0.11
   3  -6  -1   -0.07    0.09
   3  -6  -1   -0.01    0.09
   3  -6  -1    0.05    0.09
  -6   3  -1    0.07    0.10
  -6   3  -1    0.21    0.12
   3  -6  -1    0.03    0.09
  -6   3  -1   -0.05    0.08
  -6   3  -1    0.01    0.08
  -6   3  -1   -0.05    0.08
  -6   3  -1    0.04    0.11
   3  -6  -1   -0.05    0.09
  -6   3  -1   -0.15    0.07
  -6   3  -1   -0.01    0.07
  -6   3  -1    0.06    0.08
   3  -6  -1   -0.04    0.10
  -3   6   1   -0.05    0.06
  -3   6   1    0.02    0.09
   6  -3   1   -0.06    0.06
  -3   6   1    0.28    0.12
   6  -3   1    0.01    0.08
  -3   6   1   -0.05    0.08
   6  -3   1    0.08    0.10
   6  -3   1   -0.02    0.09
  -3   6   1    0.04    0.09
  -3   6   1    0.10    0.10
  -3   6   1    0.03    0.10
   6  -3   1    0.10    0.09
   6  -3   1    0.08    0.10
   6  -3   1    0.01    0.08
  -3  -3   1   -0.02    0.10
  -3   6   1    0.12    0.10
  -3   6   1    0.02    0.10
   6  -3   1   -0.03    0.09
   6  -3   1   -0.04    0.09
  -3   6   1    0.08    0.09
   6  -3   1    0.02    0.08
   6  -3   1    0.08    0.09
   6  -3   1   -0.07    0.07
  -3   6   1    0.03    0.09
  -6   4  -1  139.95   13.47
   2  -6  -1  152.73   13.41
   2  -6  -1  144.04   13.43
   2  -6  -1  135.72   13.27
   2  -6  -1  132.54   13.46
  -6   4  -1  126.77   13.39
   2  -6  -1  130.91   13.21
   2  -6  -1  128.12   13.75
   2  -6  -1  149.99   13.77
  -6   4  -1  133.32   13.41
  -6   4  -1  116.25   13.27
   2  -6  -1  137.68   13.13
   2  -6  -1  128.67   12.65
  -6   4  -1  126.03   13.76
   2  -6  -1  135.47   13.46
  -6   4  -1  144.15   12.67
  -6   4  -1  143.27   13.44
  -6   4  -1  147.61   13.24
   2  -6  -1  131.73   12.66
  -6   4  -1  146.53   13.48
  -2   6   1  132.48   13.45
  -2   6   1  123.09   13.40
   6  -4   1  127.05   13.76
   6  -4   1  119.73   12.64
   6  -4   1  134.32   13.21
  -2   6   1  148.22   12.64
  -2   6   1  155.44   13.29
  -2   6   1  141.94   13.38
   6  -4   1  132.90   13.45
  -2   6   1  129.93   12.62
  -2   6   1  143.94   13.76
  -4  -2   1  121.99   12.52
  -2   6   1  146.51   13.46
  -2   6   1  135.80   13.38
   6  -4   1  119.07   13.46
   6  -4   1  136.75   13.29
   6  -4   1  141.15   12.94
  -2   6   1  120.43   13.74
   6  -4   1  152.84   13.40
  -6   5  -1   23.06    2.22
   1  -6  -1   22.56    2.20
   1  -6  -1   20.60    2.11
  -6   5  -1   22.46    2.20
  -6   5  -1   18.75    2.09
  -6   5  -1   21.05    2.24
  -6   5  -1   21.08    2.23
  -6   5  -1   23.19    2.23
   1  -6  -1   24.38    2.07
   1  -6  -1   21.36    2.17
   1  -6  -1   22.17    2.26
   1  -6  -1   20.49    2.07
  -6   5  -1   21.58    2.23
   1  -6  -1   25.28    2.28
   1  -6  -1   20.51    2.19
   1  -6  -1   16.57    2.18
   5   1  -1   23.26    2.12
  -6   5  -1   24.92    2.26
  -6   5  -1   17.10    2.27
   6  -5   1   21.17    2.22
   6  -5   1   20.00    2.27
   6  -5   1   24.48    2.10
  -5  -1   1   21.15    2.13
  -1   6   1   24.64    2.19
  -1   6   1   22.05    2.20
  -5  -1   1   20.83    2.10
  -1   6   1   24.33    2.09
  -1   6   1   21.77    2.17
  -1   6   1   21.35    2.17
  -1   6   1   21.28    2.24
  -5  -1   1   23.15    2.20
   6  -5   1   20.39    2.22
  -1   6   1   18.53    2.17
  -1   6   1   24.74    2.19
   6  -5   1   21.15    2.22
  -1   6   1   17.87    2.18
   6  -5   1   18.31    2.21
  -5  -1   1   21.83    2.20
  -1   6   1   22.59    2.24
   6  -5   1   20.38    2.29
   6  -5   1   20.36    2.22
   6  -5   1   20.34    2.24
   6  -5   1   19.23    2.13
  -5  -1   1   22.10    2.13
  -1   6   1   19.03    2.05
  -6   6  -1    0.07    0.09
   6   0  -1    0.01    0.07
   0  -6  -1    0.08    0.10
  -6   6  -1    0.05    0.12
  -6   6  -1   -0.03    0.11
   0  -6  -1    0.07    0.09
   0  -6  -1    0.17    0.11
   0  -6  -1   -0.06    0.07
   0  -6  -1    0.01    0.09
   0  -6  -1   -0.01    0.09
  -6   6  -1    0.09    0.13
  -6   6  -1    0.04    0.12
  -6   6  -1    0.00    0.14
   0  -6  -1   -0.02    0.08
   0  -6  -1    0.09    0.09
  -6   6  -1   -0.02    0.08
  -6   6  -1    0.07    0.11
   0  -6  -1    0.00    0.09
   0  -6  -1    0.07    0.09
   0  -6  -1    0.13    0.09
  -6   6  -1    0.07    0.13
   6  -6   1   -0.07    0.11
   6  -6   1   -0.05    0.11
  -6   0   1   -0.07    0.07
   6  -6   1   -0.02    0.10
  -6   0   1   -0.07    0.11
   6  -6   1    0.02    0.10
  -6   0   1   -0.03    0.05
   0   6   1    0.00    0.09
  -6   0   1    0.04    0.08
  -6   0   1    0.01    0.08
   6  -6   1   -0.11    0.10
   0   6   1    0.16    0.09
   0   6   1   -0.03    0.05
   6  -6   1    0.11    0.12
   6  -6   1    0.25    0.15
  -6   0   1    0.02    0.08
  -6   0   1   -0.01    0.07
   6  -6   1   -0.03    0.12
   6  -6   1    0.04    0.12
  -6   0   1   -0.04    0.07
   0   6   1    0.16    0.09
   0   6   1    0.12    0.08
   0   6   1    0.16    0.13
   6  -6   1   -0.08    0.10
  -1  -6  -1   19.40    1.90
  -6   7  -1   18.53    2.02
  -1  -6  -1   21.40    1.94
  -6   7  -1   17.33    2.00
  -1  -6  -1   19.32    1.98
   7  -1  -1   22.32    1.95
  -1  -6  -1   17.14    1.79
  -1  -6  -1   17.80    1.81
   7  -1  -1   17.85    1.91
   7  -1  -1   19.03    1.92
  -6   7  -1   18.82    2.00
  -6   7  -1   18.34    2.00
  -1  -6  -1   18.78    1.86
  -6   7  -1   19.66    2.00
   7  -1  -1   21.08    1.93
  -1  -6  -1   22.65    1.94
  -1  -6  -1   20.82    1.99
  -1  -6  -1   21.10    1.86
  -1  -6  -1   17.87    1.92
  -6   7  -1   15.82    1.86
  -6   7  -1   20.12    1.90
  -6   7  -1   22.15    2.02
  -6   7  -1   14.17    2.03
   6  -7   1   18.07    2.05
   6  -7   1   22.59    2.04
  -7   1   1   18.64    1.94
  -7   1   1   14.92    1.92
   6  -7   1   14.33    1.90
  -7   1   1   18.34    1.81
   6  -7   1   22.19    2.03
   1   6   1   17.57    1.90
   6  -7   1   18.77    2.01
   1   6   1   18.97    1.87
  -7   1   1   17.39    1.89
  -7   1   1   19.40    2.00
   6  -7   1   18.45    1.99
   1   6   1   18.56    1.92
  -7   1   1   17.42    1.87
   6  -7   1   17.04    2.01
   6  -7   1   22.94    2.03
  -7   1   1   16.96    1.99
   6  -7   1   22.48    2.00
   6  -7   1   19.12    1.88
  -6   8  -1   28.56    2.94
  -2  -6  -1   28.06    2.92
  -6   8  -1   33.76    2.96
   8  -2  -1   27.64    2.85
  -2  -6  -1   24.66    2.67
   8  -2  -1   30.66    2.88
  -2  -6  -1   28.85    2.84
  -6   8  -1   28.70    2.94
  -2  -6  -1   31.12    2.85
  -2  -6  -1   27.57    2.65
  -6   8  -1   25.13    2.89
   8  -2  -1   24.17    2.86
  -6   8  -1   26.78    3.01
   8  -2  -1   25.88    2.90
  -6   8  -1   31.44    2.76
  -6   8  -1   32.31    2.96
  -6   8  -1   29.94    2.97
   8  -2  -1   31.19    2.92
  -2  -6  -1   29.44    2.92
  -2  -6  -1   25.19    2.83
  -2  -6  -1   31.61    2.74
   2   6   1   31.40    2.76
  -8   2   1   25.81    2.95
   6  -8   1   26.57    3.00
   6  -8   1   28.59    2.77
   6  -8   1   28.92    2.83
  -8   2   1   28.04    2.88
   6  -8   1   29.19    2.93
  -8   2   1   26.08    2.70
   6  -8   1   28.65    2.94
  -8   2   1   28.66    2.88
   6  -8   1   24.82    2.93
  -8   2   1   25.64    2.86
  -8   2   1   30.30    2.84
   6  -8   1   26.45    2.93
   6  -8   1   29.60    2.95
  -6   9  -1    2.25    0.47
  -3  -6  -1    3.72    0.42
  -3  -6  -1    3.31    0.39
   9  -3  -1    2.55    0.43
   9  -3  -1    2.97    0.43
   9  -3  -1    3.55    0.46
  -3  -6  -1    3.24    0.40
  -3  -6  -1    2.96    0.38
   9  -3  -1    3.63    0.49
  -6   9  -1    3.06    0.51
   9  -3  -1    3.08    0.38
   9  -3  -1    3.29    0.41
  -6   9  -1    4.03    0.57
   9  -3  -1    3.17    0.45
  -6   9  -1    2.73    0.48
  -6   9  -1    3.72    0.47
  -6   9  -1    2.93    0.47
   9  -3  -1    3.09    0.38
  -6   9  -1    2.95    0.51
  -6   9  -1    2.41    0.50
   6  -9   1    3.86    0.53
  -9   3   1    2.68    0.48
  -9   3   1    2.29    0.42
   6  -9   1    2.26    0.46
   6  -9   1    2.66    0.50
   3   6   1    3.15    0.49
   6  -9   1    3.65    0.54
  -9   3   1    3.53    0.47
  -9   3   1    3.08    0.43
   6  -9   1    3.32    0.51
  -9   3   1    3.96    0.48
   6  -9   1    3.31    0.53
  -9   3   1    3.39    0.49
  10  -4  -1   36.14    4.47
  -6  10  -1   40.71    4.43
  10  -4  -1   44.76    4.36
  10  -4  -1   49.24    4.36
  10  -4  -1   46.16    4.42
  -6  10  -1   40.83    4.40
  -4  -6  -1   38.93    4.30
  10  -4  -1   51.36    4.44
  -4  -6  -1   44.06    4.30
  -6  10  -1   43.98    4.48
  -6  10  -1   41.50    4.45
  10  -4  -1   40.93    4.17
  -6  10  -1   43.29    4.57
   6 -10   1   47.08    4.47
   6 -10   1   36.59    4.37
   6 -10   1   41.82    4.57
 -10   4   1   49.82    4.18
   4   6   1   46.31    4.18
   6 -10   1   47.19    4.49
 -10   4   1   37.58    4.38
   6 -10   1   43.23    4.30
 -10   4   1   46.96    4.55
  -6  11  -1   38.70    4.72
  -5  -6  -1   41.37    4.46
  11  -5  -1   39.56    4.53
  -5  -6  -1   51.36    4.47
  -6  11  -1   37.87    4.62
  11  -5  -1   47.76    4.62
  11  -5  -1   48.41    4.36
  -6  11  -1   45.65    4.61
  -6  11  -1   45.17    4.59
  11  -5  -1   43.01    4.68
   6 -11   1   51.68    4.69
   6 -11   1   48.34    4.66
 -11   5   1   48.91    4.37
   6 -11   1   42.88    4.46
   6 -11   1   41.01    4.56
 -11   5   1   49.30    4.36
   6 -11   1   45.86    4.77
 -11   5   1   42.44    4.73
 -11   5   1   46.67    4.60
  -6  12  -1   -0.16    0.20
  -6  -6  -1    0.03    0.12
  -6  12  -1   -0.08    0.19
  12  -6  -1    0.07    0.18
  12  -6  -1   -0.09    0.19
  12  -6  -1    0.18    0.19
  12  -6  -1    0.08    0.15
  12  -6  -1    0.25    0.22
  -6  12  -1    0.10    0.21
  -6  12  -1    0.01    0.22
  -6  -6  -1    0.05    0.09
   6 -12   1    0.34    0.28
   6 -12   1    0.13    0.20
   6 -12   1    0.00    0.24
   6 -12   1   -0.10    0.22
   6 -12   1   -0.02    0.20
 -12   6   1    0.00    0.18
 -12   6   1    0.20    0.22
  13  -7  -1    0.76    0.30
  -6  13  -1    0.20    0.23
  -6  13  -1    0.41    0.32
  -6  13  -1    0.99    0.33
  13  -7  -1    0.27    0.25
  13  -7  -1    0.65    0.32
  13  -7  -1    0.34    0.21
 -13   7   1    0.34    0.34
 -13   7   1    0.74    0.35
   6 -13   1    0.43    0.27
   6 -13   1    0.62    0.33
  -7  -5  -1    1.26    0.25
  -7  -5  -1    1.34    0.23
  -5  12  -1    1.23    0.37
  -5  12  -1    1.87    0.41
  -5  12  -1    1.37    0.35
  12  -7  -1    1.95    0.44
  12  -7  -1    1.81    0.35
  -5  12  -1    1.84    0.43
  12  -7  -1    0.80    0.34
  12  -7  -1    1.97    0.39
 -12   7   1    1.10    0.35
 -12   7   1    0.94    0.35
   5 -12   1    1.04    0.35
   5 -12   1    1.55    0.42
   5 -12   1    1.45    0.40
  11  -7  -1   32.01    3.33
  -7  -4  -1   29.47    3.14
  -4  11  -1   33.65    3.31
  -4  11  -1   29.65    3.30
  11  -7  -1   27.00    3.14
  -4  11  -1   32.40    3.28
  11  -7  -1   31.47    3.40
  -4  11  -1   34.58    3.38
  -7  -4  -1   36.73    3.17
  11  -7  -1   30.36    3.28
  -4  11  -1   31.19    3.25
  11  -7  -1   36.50    3.35
 -11   7   1   33.72    3.34
 -11   7   1   24.92    3.38
   4 -11   1   29.54    3.39
   4 -11   1   31.95    3.26
 -11   7   1   34.66    3.36
   4 -11   1   30.40    3.31
  -3  10  -1    5.70    0.75
  10  -7  -1    7.24    0.84
  -3  10  -1    6.11    0.77
  10  -7  -1    5.36    0.81
  -3  10  -1    6.35    0.71
  -3  10  -1    5.53    0.76
  10  -7  -1    6.04    0.77
  -7  -3  -1    6.56    0.65
  10  -7  -1    5.04    0.77
  -7  -3  -1    5.78    0.63
  -3  10  -1    6.28    0.68
  -3  10  -1    6.06    0.75
  10  -7  -1    5.62    0.73
 -10   7   1    6.65    0.84
   3 -10   1    6.19    0.80
   3 -10   1    7.01    0.74
 -10   7   1    5.37    0.73
   3 -10   1    5.63    0.75
   3 -10   1    6.43    0.73
   3 -10   1    6.88    0.82
 -10   7   1    5.44    0.83
 -10   7   1    5.10    0.77
   3 -10   1    5.31    0.76
   3 -10   1    4.48    0.74
  -2   9  -1    3.65    0.52
   9  -7  -1    3.38    0.53
  -2   9  -1    3.44    0.51
   9  -7  -1    4.47    0.60
  -7  -2  -1    3.02    0.42
   9  -7  -1    2.72    0.55
   9  -7  -1    4.71    0.61
  -7  -2  -1    4.40    0.48
  -2   9  -1    3.93    0.47
  -7  -2  -1    4.19    0.46
  -2   9  -1    2.84    0.50
  -7  -2  -1    3.71    0.44
   9  -7  -1    3.91    0.57
  -2   9  -1    3.96    0.53
  -2   9  -1    3.60    0.44
   9  -7  -1    4.11    0.61
  -2   9  -1    4.86    0.50
  -2   9  -1    5.06    0.51
  -2   9  -1    3.79    0.48
   2  -9   1    3.38    0.52
  -9   7   1    3.68    0.54
   2  -9   1    4.52    0.58
  -9   7   1    3.94    0.54
   2  -9   1    3.80    0.51
  -9   7   1    3.30    0.56
   2  -9   1    3.72    0.54
   2  -9   1    3.60    0.49
  -9   7   1    4.68    0.62
   2  -9   1    3.97    0.50
  -9   7   1    3.17    0.59
  -9   7   1    4.12    0.59
   2  -9   1    2.92    0.50
  -9   7   1    3.43    0.55
   2  -9   1    2.83    0.50
  -1   8  -1   32.30    3.03
  -1   8  -1   36.06    3.31
   8  -7  -1   35.14    3.30
  -1   8  -1   28.37    3.20
  -1   8  -1   30.60    3.29
   8  -7  -1   32.71    3.18
   8  -7  -1   32.47    3.30
   8  -7  -1   33.12    3.10
   8  -7  -1   32.84    3.39
  -7  -1  -1   33.65    3.28
  -7  -1  -1   31.50    3.19
  -1   8  -1   31.11    3.24
   8  -7  -1   28.25    3.26
  -7  -1  -1   26.85    3.17
  -7  -1  -1   37.19    3.14
  -1   8  -1   31.99    3.19
   8  -7  -1   29.01    3.30
  -7  -1  -1   33.86    3.28
  -7  -1  -1   32.41    3.15
   8  -7  -1   33.83    3.32
  -1   8  -1   30.63    3.23
  -7  -1  -1   30.49    2.97
   1  -8   1   31.39    3.13
  -8   7   1   35.49    3.28
   1  -8   1   29.05    3.32
  -8   7   1   38.78    3.14
  -8   7   1   30.80    3.32
   7   1   1   33.60    3.17
  -8   7   1   32.02    3.25
   1  -8   1   32.85    3.07
  -8   7   1   28.52    3.30
   1  -8   1   25.32    3.22
  -8   7   1   29.40    3.29
  -8   7   1   36.41    3.33
  -8   7   1   24.81    3.36
   1  -8   1   28.84    3.23
   1  -8   1   33.43    3.06
   1  -8   1   39.28    3.21
   1  -8   1   32.90    3.25
  -8   7   1   33.97    3.30
  -7   0  -1   -0.09    0.09
  -7   0  -1   -0.07    0.06
   0   7  -1   -0.04    0.09
  -7   0  -1    0.17    0.12
   7  -7  -1   -0.03    0.14
   0   7  -1    0.26    0.10
   7  -7  -1   -0.24    0.12
   7  -7  -1    0.14    0.17
   0   7  -1   -0.10    0.08
   7  -7  -1   -0.10    0.14
   7  -7  -1    0.10    0.15
   7  -7  -1    0.03    0.15
   7  -7  -1   -0.12    0.14
  -7   0  -1   -0.03    0.09
   7  -7  -1   -0.13    0.13
   7  -7  -1    0.03    0.13
   7  -7  -1   -0.03    0.15
  -7   0  -1    0.11    0.12
   0   7  -1    0.15    0.14
  -7   0  -1    0.10    0.11
  -7   0  -1    0.13    0.15
  -7   0  -1    0.14    0.09
   0   7  -1   -0.05    0.09
  -7   7   1   -0.14    0.15
  -7   7   1   -0.16    0.16
   0  -7   1    0.07    0.11
   0  -7   1    0.07    0.09
   0  -7   1   -0.01    0.12
  -7   7   1   -0.04    0.13
  -7   7   1   -0.01    0.14
  -7   7   1   -0.04    0.15
  -7   7   1    0.22    0.18
   0  -7   1    0.03    0.09
  -7   7   1   -0.10    0.12
   0  -7   1   -0.09    0.09
   7   0   1    0.04    0.09
   0  -7   1    0.25    0.13
   0  -7   1    0.00    0.12
   0  -7   1    0.13    0.11
   0  -7   1    0.01    0.10
  -7   7   1   -0.13    0.12
  -7   7   1    0.20    0.20
  -7   1  -1   19.35    1.79
   1   6  -1   17.04    1.87
   6  -7  -1   17.16    1.85
   6  -7  -1   19.24    1.97
   6  -7  -1   20.17    1.92
   1   6  -1   18.06    1.82
   6  -7  -1   20.68    2.01
   6  -7  -1   21.29    1.97
   1   6  -1   16.48    1.87
  -7   1  -1   20.81    1.88
  -7   1  -1   17.89    1.91
  -7   1  -1   18.35    1.97
  -7   1  -1   19.81    1.89
  -7   1  -1   21.20    1.93
   6  -7  -1   17.65    1.97
   6  -7  -1   22.19    2.00
  -7   1  -1   20.27    1.98
   6  -7  -1   18.95    1.99
   1   6  -1   15.50    1.87
   6  -7  -1   19.82    2.00
   6  -7  -1   16.83    1.97
  -7   1  -1   19.81    1.88
   6  -7  -1   18.50    2.03
  -7   1  -1   22.04    1.93
  -6   7   1   19.17    2.00
  -1  -6   1   18.88    1.78
  -6   7   1   17.61    2.03
   7  -1   1   18.55    1.89
   7  -1   1   21.79    1.93
  -1  -6   1   18.62    1.90
  -6   7   1   18.66    1.86
  -6   7   1   20.63    1.97
  -1  -6   1   18.63    1.87
  -1  -6   1   18.39    1.82
   7  -1   1   18.41    1.92
  -1  -6   1   18.94    1.90
  -6   7   1   17.82    1.97
  -1  -6   1   16.63    1.95
  -1  -6   1   17.47    1.86
  -6   7   1   18.24    1.99
  -1  -6   1   17.21    1.89
  -6   7   1   13.97    1.83
  -6   7   1   16.19    1.96
   7  -1   1   19.16    1.91
  -1  -6   1   21.16    1.96
  -1  -6   1   18.25    1.77
  -6   7   1   19.62    1.95
  -6   7   1   18.01    1.98
   2   5  -1    0.15    0.12
  -7   2  -1    0.14    0.09
   5  -7  -1   -0.03    0.10
  -7   2  -1    0.18    0.14
   5  -7  -1    0.12    0.13
  -7   2  -1    0.14    0.10
   5  -7  -1    0.02    0.11
   5  -7  -1    0.40    0.18
  -7   2  -1   -0.01    0.07
  -7   2  -1    0.43    0.15
   2   5  -1   -0.06    0.06
  -7   2  -1    0.12    0.10
   5  -7  -1    0.06    0.13
  -7   2  -1    0.07    0.12
   5  -7  -1   -0.02    0.10
   5  -7  -1    0.20    0.13
   5  -7  -1    0.30    0.16
  -7   2  -1    0.03    0.08
   7  -2   1    0.05    0.08
   7  -2   1    0.08    0.09
  -2  -5   1   -0.06    0.10
  -2  -5   1    0.06    0.06
  -5   7   1    0.19    0.15
  -5   7   1    0.04    0.12
  -2  -5   1    0.05    0.06
   7  -2   1    0.08    0.07
  -2  -5   1    0.12    0.07
  -5   7   1   -0.12    0.10
  -5   7   1    0.16    0.14
  -5   7   1    0.09    0.12
   7  -2   1   -0.02    0.07
   7  -2   1   -0.04    0.10
   7  -2   1    0.08    0.10
  -5   7   1    0.15    0.14
  -5   7   1    0.21    0.15
   7  -2   1    0.27    0.11
  -5   7   1    0.13    0.12
  -5   7   1    0.14    0.13
   7  -2   1    0.15    0.10
   7  -2   1   -0.01    0.10
  -2  -5   1    0.04    0.07
   4  -7  -1   56.12    6.62
   4  -7  -1   52.80    6.08
   4  -7  -1   66.00    6.46
   4  -7  -1   69.84    6.47
  -7   3  -1   69.88    6.45
   4  -7  -1   70.75    6.25
   4  -7  -1   66.79    6.41
  -7   3  -1   65.96    6.62
  -7   3  -1   73.31    6.37
   4  -7  -1   64.87    6.47
  -7   3  -1   70.09    6.46
   4  -7  -1   56.79    6.09
  -7   3  -1   68.78    6.48
  -7   3  -1   65.26    6.44
   4  -7  -1   66.45    6.38
   4  -7  -1   58.30    6.49
   4  -7  -1   65.63    6.50
  -7   3  -1   65.96    6.08
  -7   3  -1   63.24    6.37
  -4   7   1   72.92    6.51
   7  -3   1   57.44    6.60
  -4   7   1   65.66    6.10
  -4   7   1   52.88    6.38
  -4   7   1   54.01    6.61
   7  -3   1   61.81    6.46
   7  -3   1   68.81    6.20
   7  -3   1   58.52    6.43
  -4   7   1   58.96    6.48
  -3  -4   1   71.06    6.53
   7  -3   1   67.04    6.47
  -4   7   1   59.27    6.08
  -4   7   1   66.77    6.46
   7  -3   1   70.53    6.61
  -4   7   1   63.07    6.46
  -3  -4   1   65.37    6.53
   7  -3   1   75.01    6.44
   3  -7  -1   62.24    6.32
  -7   4  -1   60.79    6.48
   3  -7  -1   67.65    6.18
  -7   4  -1   66.67    6.57
  -7   4  -1   57.76    6.57
   3  -7  -1   73.92    6.57
   3  -7  -1   61.48    6.46
   3  -7  -1   65.03    6.59
  -7   4  -1   63.81    6.55
   3  -7  -1   59.70    6.72
   3  -7  -1   65.25    6.58
   3  -7  -1   74.22    6.21
  -7   4  -1   64.33    6.55
   3  -7  -1   70.01    6.50
   3  -7  -1   59.77    6.55
  -7   4  -1   59.27    6.45
  -7   4  -1   69.67    6.73
   3  -7  -1   65.29    6.54
   7  -4   1   57.66    6.30
  -3   7   1   69.24    6.54
  -3   7   1   68.04    6.72
   7  -4   1   62.22    6.54
  -3   7   1   62.20    6.72
   7  -4   1   61.54    6.15
  -3   7   1   57.44    6.54
  -3   7   1   74.45    6.59
   7  -4   1   65.04    6.55
   7  -4   1   74.53    6.56
   7  -4   1   70.97    6.59
  -3   7   1   63.52    6.57
   7  -4   1   59.17    6.71
  -3   7   1   62.60    6.38
   7  -4   1   71.00    6.59
  -3   7   1   71.36    6.50
   7  -4   1   66.05    6.73
   7  -4   1   69.97    6.51
  -4  -3   1   77.94    6.16
  -3   7   1   66.74    6.15
   7  -4   1   75.58    6.44
  -3   7   1   61.75    6.30
   7  -4   1   60.80    6.52
   2  -7  -1    0.17    0.11
  -7   5  -1    0.24    0.14
   2  -7  -1    0.25    0.13
   2  -7  -1    0.15    0.13
  -7   5  -1    0.03    0.13
   2  -7  -1    0.06    0.10
   2  -7  -1    0.07    0.10
  -7   5  -1    0.07    0.11
  -7   5  -1   -0.02    0.12
  -7   5  -1   -0.03    0.11
   2  -7  -1    0.16    0.11
   2  -7  -1    0.04    0.09
   2  -7  -1   -0.03    0.11
  -7   5  -1    0.16    0.12
   2  -7  -1    0.06    0.09
   2  -7  -1   -0.02    0.10
  -7   5  -1    0.07    0.12
  -7   5  -1    0.21    0.15
  -7   5  -1    0.08    0.10
   2  -7  -1    0.28    0.12
  -5  -2   1    0.02    0.12
   7  -5   1    0.07    0.12
   7  -5   1    0.04    0.10
   7  -5   1    0.03    0.12
   7  -5   1    0.08    0.12
   7  -5   1   -0.07    0.11
   7  -5   1    0.13    0.11
  -2   7   1    0.02    0.10
  -2   7   1    0.13    0.11
  -2   7   1    0.15    0.11
   7  -5   1    0.02    0.11
  -2   7   1    0.07    0.11
   7  -5   1    0.19    0.13
   7  -5   1    0.06    0.12
  -2   7   1   -0.10    0.07
  -2   7   1    0.02    0.10
   7  -5   1    0.03    0.11
  -5  -2   1    0.10    0.05
  -2   7   1    0.27    0.11
  -7   6  -1   17.99    1.95
   1  -7  -1   20.15    1.95
  -7   6  -1   20.77    2.00
   1  -7  -1   19.87    1.82
  -7   6  -1   21.05    1.99
   1  -7  -1   20.95    1.89
   1  -7  -1   16.76    1.92
   1  -7  -1   17.24    1.86
  -7   6  -1   21.49    2.07
  -7   6  -1   15.67    1.94
   1  -7  -1   19.06    1.94
   6   1  -1   19.15    1.86
  -7   6  -1   18.70    1.86
  -7   6  -1   17.96    1.97
  -7   6  -1   22.23    2.01
  -7   6  -1   13.85    1.95
   1  -7  -1   16.89    1.82
   1  -7  -1   16.60    1.89
   1  -7  -1   18.37    1.99
  -6  -1   1   20.81    1.93
   7  -6   1   21.37    1.99
   7  -6   1   16.44    1.88
  -1   7   1   17.32    1.88
  -1   7   1   19.90    1.98
  -1   7   1   18.00    1.96
   7  -6   1   14.78    1.95
  -1   7   1   19.15    1.90
  -1   7   1   20.23    1.91
   7  -6   1   22.43    2.00
   7  -6   1   17.97    1.99
   7  -6   1   19.40    1.98
   7  -6   1   19.28    1.98
  -6  -1   1   18.93    1.88
  -1   7   1   17.83    1.92
  -6  -1   1   21.45    1.93
  -1   7   1   19.47    1.93
  -6  -1   1   15.40    1.86
  -6  -1   1   19.59    1.87
   7  -6   1   19.00    2.03
   7  -6   1   18.27    1.85
  -1   7   1   17.14    1.81
  -1   7   1   17.28    1.81
  -7   7  -1    0.26    0.18
   0  -7  -1   -0.06    0.09
  -7   7  -1    0.06    0.13
   0  -7  -1   -0.22    0.10
   0  -7  -1   -0.03    0.12
  -7   7  -1   -0.07    0.13
  -7   7  -1    0.09    0.15
   0  -7  -1   -0.07    0.10
   7   0  -1   -0.02    0.10
  -7   7  -1    0.02    0.12
  -7   7  -1    0.11    0.16
   0  -7  -1    0.04    0.11
   0  -7  -1    0.03    0.09
  -7   7  -1   -0.09    0.12
  -7   7  -1   -0.06    0.17
   0  -7  -1   -0.08    0.09
   0  -7  -1   -0.04    0.11
   0  -7  -1    0.04    0.11
  -7   7  -1   -0.02    0.13
   0   7   1    0.17    0.10
   0   7   1    0.02    0.13
   0   7   1    0.34    0.14
   7  -7   1   -0.08    0.14
   7  -7   1   -0.05    0.14
   7  -7   1   -0.12    0.14
   0   7   1    0.01    0.09
  -7   0   1   -0.06    0.08
   0   7   1   -0.09    0.10
  -7   0   1   -0.19    0.10
   7  -7   1    0.13    0.13
  -7   0   1   -0.05    0.11
  -7   0   1   -0.08    0.08
   7  -7   1   -0.07    0.13
   7  -7   1    0.27    0.18
   7  -7   1   -0.21    0.12
  -7   0   1    0.12    0.15
  -7   0   1   -0.06    0.07
  -7   0   1    0.01    0.13
  -7   0   1   -0.02    0.10
   7  -7   1   -0.15    0.12
   7  -7   1   -0.16    0.12
   7  -7   1    0.01    0.15
   8  -1  -1   29.92    3.20
  -7   8  -1   34.45    3.34
  -7   8  -1   34.65    3.30
  -1  -7  -1   29.33    3.17
  -1  -7  -1   30.96    3.03
  -7   8  -1   30.59    3.31
  -1  -7  -1   29.15    3.04
   8  -1  -1   31.17    3.20
  -7   8  -1   35.15    3.33
  -1  -7  -1   28.98    3.22
  -1  -7  -1   30.74    3.14
  -1  -7  -1   34.18    3.23
  -7   8  -1   31.35    3.13
  -7   8  -1   41.10    3.46
  -1  -7  -1   38.41    3.33
   8  -1  -1   35.86    3.21
  -7   8  -1   30.85    3.30
  -7   8  -1   32.36    3.12
  -7   8  -1   29.62    3.32
   7  -8   1   26.96    3.28
  -8   1   1   28.97    3.22
   7  -8   1   37.61    3.37
   1   7   1   32.82    3.09
   7  -8   1   33.26    3.31
   1   7   1   30.43    3.20
  -8   1   1   27.19    3.02
   7  -8   1   30.27    3.26
   7  -8   1   32.45    3.32
   7  -8   1   37.34    3.33
   1   7   1   33.17    3.19
  -8   1   1   31.62    3.32
  -8   1   1   36.05    3.19
   7  -8   1   32.75    3.32
   7  -8   1   30.69    3.39
  -8   1   1   29.75    3.23
   7  -8   1   27.55    3.17
   7  -8   1   39.03    3.15
  -8   1   1   28.51    3.09
  -2  -7  -1    3.94    0.49
  -2  -7  -1    3.78    0.47
  -2  -7  -1    3.64    0.41
  -2  -7  -1    3.65    0.43
   9  -2  -1    3.96    0.45
  -7   9  -1    3.62    0.58
  -2  -7  -1    4.00    0.47
  -7   9  -1    4.96    0.62
   9  -2  -1    3.20    0.46
  -7   9  -1    3.55    0.54
   9  -2  -1    3.80    0.51
  -7   9  -1    4.06    0.63
   9  -2  -1    3.85    0.46
  -7   9  -1    2.99    0.54
  -7   9  -1    3.40    0.57
  -7   9  -1    2.91    0.57
   2   7   1    4.03    0.56
   7  -9   1    4.22    0.57
   7  -9   1    4.16    0.60
   7  -9   1    4.75    0.61
   7  -9   1    3.44    0.59
  -9   2   1    3.24    0.48
  -9   2   1    3.15    0.48
   7  -9   1    3.47    0.57
  -9   2   1    3.85    0.47
  -9   2   1    4.22    0.54
  -9   2   1    3.49    0.49
   7  -9   1    3.65    0.57
  -3  -7  -1    5.72    0.66
  -3  -7  -1    5.63    0.62
  -7  10  -1    5.98    0.84
  -3  -7  -1    5.53    0.66
  10  -3  -1    4.71    0.69
  -7  10  -1    6.80    0.82
  10  -3  -1    5.35    0.69
  -7  10  -1    6.84    0.82
  -7  10  -1    5.44    0.81
  10  -3  -1    4.57    0.69
  10  -3  -1    6.74    0.70
  -3  -7  -1    6.00    0.59
 -10   3   1    5.91    0.68
 -10   3   1    6.54    0.78
   7 -10   1    5.06    0.81
   3   7   1    5.90    0.75
 -10   3   1    6.32    0.74
   7 -10   1    6.59    0.83
 -10   3   1    5.70    0.71
   7 -10   1    5.84    0.77
   7 -10   1    7.91    0.85
   7 -10   1    6.68    0.82
  -7  11  -1   30.56    3.34
  11  -4  -1   32.27    3.30
  -4  -7  -1   34.10    3.21
  11  -4  -1   26.25    3.27
  -7  11  -1   32.88    3.46
  11  -4  -1   29.50    3.33
  -4  -7  -1   30.12    3.20
  -7  11  -1   31.84    3.33
   7 -11   1   30.41    3.37
   7 -11   1   36.11    3.40
 -11   4   1   37.29    3.14
   7 -11   1   29.83    3.31
 -11   4   1   29.13    3.40
   7 -11   1   30.74    3.24
 -11   4   1   39.01    3.34
   7 -11   1   33.74    3.48
  -7  12  -1    0.94    0.38
  -5  -7  -1    1.32    0.23
  12  -5  -1    1.17    0.31
  12  -5  -1    1.08    0.33
  12  -5  -1    1.28    0.34
  -7  12  -1    1.02    0.33
  -7  12  -1    1.53    0.42
  -5  -7  -1    1.31    0.21
   7 -12   1    0.62    0.30
   7 -12   1    2.02    0.46
 -12   5   1    1.07    0.33
 -12   5   1    1.20    0.35
 -12   5   1    1.17    0.36
   7 -12   1    1.03    0.36
   7 -12   1    1.50    0.44
  13  -6  -1    0.97    0.32
  13  -6  -1    0.47    0.27
  13  -6  -1    1.08    0.26
  13  -6  -1    0.58    0.29
  -7  13  -1    0.55    0.31
  -7  13  -1    0.33    0.25
   7 -13   1    0.75    0.32
   7 -13   1    0.56    0.36
 -13   6   1    0.56    0.30
   7 -13   1    0.97    0.34
  14  -7  -1    0.01    0.21
  14  -7  -1   -0.13    0.26
  -7  14  -1    0.31    0.25
   7 -14   1   -0.01    0.30
  15  -8  -1   16.32    1.90
  15  -8  -1   16.03    1.77
  -7  15  -1   16.02    1.82
  -6  14  -1   27.17    2.96
  -6  14  -1   26.44    2.81
  14  -8  -1   25.52    2.93
  14  -8  -1   24.19    2.88
  14  -8  -1   24.51    2.67
  -6  14  -1   28.96    2.92
  14  -8  -1   27.94    2.83
   6 -14   1   27.95    3.02
 -14   8   1   28.01    3.02
  13  -8  -1   43.17    4.51
  13  -8  -1   46.19    4.76
  13  -8  -1   48.48    4.70
  13  -8  -1   47.60    4.85
  -5  13  -1   42.71    4.64
  -5  13  -1   49.98    4.85
  -5  13  -1   45.08    4.73
 -13   8   1   48.85    4.77
   5 -13   1   44.18    4.74
   5 -13   1   39.38    4.84
   5 -13   1   41.79    4.66
 -13   8   1   52.90    4.94
  -8  -4  -1    9.68    0.87
  12  -8  -1    8.22    1.08
  -4  12  -1    6.71    0.99
  -8  -4  -1    7.92    0.85
  -4  12  -1    7.37    0.93
  -4  12  -1    8.25    1.02
  -4  12  -1    6.86    1.01
  12  -8  -1    6.40    1.03
  12  -8  -1    9.11    1.02
  12  -8  -1    8.55    0.96
   4 -12   1    6.78    1.01
 -12   8   1    9.00    1.10
 -12   8   1    9.78    1.16
   4 -12   1    7.55    1.01
 -12   8   1    8.11    1.06
   4 -12   1    7.61    1.07
  11  -8  -1   -0.16    0.20
  -3  11  -1    0.00    0.18
  11  -8  -1    0.11    0.16
  -3  11  -1    0.07    0.17
  -3  11  -1   -0.12    0.12
  11  -8  -1   -0.09    0.17
  -3  11  -1    0.28    0.19
  11  -8  -1    0.06    0.19
  -3  11  -1    0.42    0.22
   3 -11   1   -0.10    0.18
 -11   8   1   -0.22    0.17
   3 -11   1    0.03    0.17
 -11   8   1   -0.07    0.22
   3 -11   1    0.29    0.18
 -11   8   1    0.01    0.21
   3 -11   1    0.02    0.17
  -2  10  -1   11.27    1.12
  -8  -2  -1   12.28    1.11
  10  -8  -1    9.83    1.17
  -2  10  -1   11.69    1.20
  -8  -2  -1   10.31    1.11
  -8  -2  -1   10.31    1.10
  10  -8  -1   10.44    1.28
  -2  10  -1   11.60    1.20
  10  -8  -1   10.92    1.24
  10  -8  -1    8.93    1.23
  -2  10  -1    8.87    1.17
  -2  10  -1    9.85    1.17
 -10   8   1    9.18    1.28
   2 -10   1   10.93    1.24
   2 -10   1   11.19    1.20
   2 -10   1   10.08    1.13
 -10   8   1   11.81    1.29
   2 -10   1   12.09    1.14
   2 -10   1    9.41    1.19
 -10   8   1    8.26    1.22
  -1   9  -1    2.89    0.45
   9  -8  -1    4.94    0.60
  -8  -1  -1    3.29    0.37
  -8  -1  -1    3.82    0.44
   9  -8  -1    2.97    0.57
  -1   9  -1    3.79    0.47
   9  -8  -1    2.73    0.51
  -1   9  -1    3.08    0.46
  -1   9  -1    3.61    0.49
  -8  -1  -1    3.47    0.42
   9  -8  -1    3.21    0.50
  -8  -1  -1    3.42    0.43
   9  -8  -1    3.00    0.58
   9  -8  -1    3.83    0.58
  -1   9  -1    4.11    0.49
  -9   8   1    3.64    0.61
   1  -9   1    3.16    0.49
   8   1   1    4.15    0.44
   1  -9   1    2.56    0.45
  -9   8   1    3.84    0.59
   1  -9   1    3.32    0.51
   1  -9   1    3.18    0.49
  -9   8   1    3.05    0.56
   1  -9   1    3.90    0.48
  -9   8   1    4.02    0.58
   1  -9   1    4.23    0.48
   8  -8  -1   -0.02    0.14
   0   8  -1    0.11    0.13
  -8   0  -1    0.09    0.13
   8  -8  -1    0.01    0.16
  -8   0  -1    0.01    0.11
   0   8  -1    0.03    0.08
   8  -8  -1    0.11    0.18
   0   8  -1    0.04    0.09
   8  -8  -1    0.04    0.17
   8  -8  -1    0.02    0.18
   8  -8  -1    0.01    0.16
   0   8  -1    0.12    0.09
  -8   0  -1    0.01    0.11
   8  -8  -1   -0.09    0.15
  -8   0  -1    0.02    0.11
   8  -8  -1   -0.05    0.18
   0   8  -1   -0.06    0.09
   0   8  -1    0.05    0.09
   0   8  -1    0.16    0.12
  -8   0  -1    0.07    0.08
   8  -8  -1    0.13    0.15
  -8   8   1   -0.04    0.15
   0  -8   1    0.09    0.11
  -8   8   1    0.16    0.17
   8   0   1   -0.02    0.10
   0  -8   1   -0.05    0.09
  -8   8   1    0.05    0.14
   0  -8   1   -0.03    0.09
   0  -8   1    0.01    0.10
   0  -8   1    0.01    0.10
  -8   8   1    0.02    0.14
  -8   8   1    0.15    0.18
  -8   8   1    0.20    0.16
  -8   8   1    0.18    0.18
   0  -8   1    0.01    0.12
   0  -8   1    0.04    0.10
   1   7  -1   34.29    3.08
  -8   1  -1   27.68    3.18
   7  -8  -1   29.09    3.31
  -8   1  -1   29.24    3.33
  -8   1  -1   27.12    3.04
   7  -8  -1   28.47    3.12
   7  -8  -1   24.58    3.29
   7  -8  -1   34.61    3.29
   7  -8  -1   33.60    3.35
  -8   1  -1   37.38    3.26
  -8   1  -1   34.84    3.26
   7  -8  -1   32.17    3.33
   1   7  -1   35.11    3.21
   7  -8  -1   29.73    3.19
   7  -8  -1   36.72    3.34
   7  -8  -1   34.38    3.35
  -8   1  -1   32.22    3.20
  -8   1  -1   29.06    3.23
   7  -8  -1   32.02    3.30
   7  -8  -1   27.13    3.39
  -8   1  -1   33.90    3.13
  -1  -7   1   32.45    3.32
   8  -1   1   32.55    3.23
  -7   8   1   31.12    3.33
  -7   8   1   35.55    3.31
  -7   8   1   32.80    3.13
  -7   8   1   32.28    3.42
  -7   8   1   30.58    3.33
  -1  -7   1   32.87    3.22
  -7   8   1   30.67    3.32
   8  -1   1   35.48    3.25
  -1  -7   1   36.15    3.18
  -1  -7   1   34.56    3.05
  -7   8   1   32.06    3.35
  -7   8   1   31.02    3.32
  -1  -7   1   30.07    3.22
  -7   8   1   36.60    3.16
   8  -1   1   30.35    3.21
  -1  -7   1   32.22    3.13
  -1  -7   1   32.89    3.03
   2   6  -1   29.81    2.83
   6  -8  -1   33.24    3.07
  -8   2  -1   31.02    3.00
  -8   2  -1   32.19    3.01
   6  -8  -1   26.51    3.12
   6  -8  -1   34.04    3.09
   6  -8  -1   27.21    3.04
   6  -8  -1   28.54    3.00
   6  -8  -1   29.61    3.07
  -8   2  -1   26.72    2.98
  -8   2  -1   32.68    2.96
   6  -8  -1   29.51    2.94
   6  -8  -1   32.74    3.09
   6  -8  -1   35.73    3.07
  -8   2  -1   28.73    2.81
  -8   2  -1   25.26    3.06
  -8   2  -1   27.63    2.85
   6  -8  -1   31.16    2.88
  -8   2  -1   28.30    2.95
   8  -2   1   26.09    2.97
  -6   8   1   24.81    3.02
  -2  -6   1   29.89    2.75
   8  -2   1   29.82    2.99
  -6   8   1   30.44    3.07
  -6   8   1   29.51    3.05
  -6   8   1   28.72    3.02
  -6   8   1   29.55    3.07
  -2  -6   1   25.33    3.02
   8  -2   1   28.77    2.97
   8  -2   1   33.93    2.97
  -2  -6   1   28.45    2.94
  -6   8   1   30.22    3.13
  -6   8   1   29.87    2.86
  -2  -6   1   25.73    2.93
  -2  -6   1   35.04    3.04
  -6   8   1   30.48    2.88
  -6   8   1   24.60    3.02
  -2  -6   1   29.96    2.89
   8  -2   1   30.14    3.04
  -8   3  -1   48.92    5.11
  -8   3  -1   52.97    4.83
   5  -8  -1   46.84    5.15
   5  -8  -1   59.99    5.22
  -8   3  -1   48.18    5.12
   5  -8  -1   47.29    5.29
   5  -8  -1   52.38    4.88
  -8   3  -1   57.67    4.83
   5  -8  -1   61.06    5.19
   5  -8  -1   56.95    5.13
   5  -8  -1   49.82    4.97
  -8   3  -1   42.87    5.24
   5  -8  -1   46.59    4.85
   5  -8  -1   47.48    5.17
   5  -8  -1   48.66    5.15
  -8   3  -1   52.14    5.06
  -8   3  -1   56.72    5.15
   8  -3   1   41.88    5.12
  -3  -5   1   46.60    5.17
  -3  -5   1   49.79    5.17
   8  -3   1   55.68    5.09
  -5   8   1   51.09    4.85
  -3  -5   1   43.37    5.03
  -3  -5   1   51.11    4.81
   8  -3   1   56.49    5.25
   8  -3   1   48.35    5.12
  -5   8   1   50.83    5.15
  -5   8   1   54.03    5.16
   8  -3   1   45.96    4.89
  -3  -5   1   55.11    5.04
  -5   8   1   53.69    5.18
  -5   8   1   54.81    5.19
   8  -3   1   58.82    5.11
   8  -3   1   42.21    5.08
  -5   8   1   45.59    5.28
   8  -3   1   59.99    5.26
  -5   8   1   53.80    5.12
  -5   8   1   55.78    4.87
   4  -8  -1   -0.05    0.16
  -8   4  -1    0.11    0.12
   4  -8  -1    0.01    0.11
   4  -8  -1   -0.01    0.10
  -8   4  -1    0.02    0.10
   4  -8  -1   -0.09    0.11
   4  -8  -1    0.05    0.12
  -8   4  -1    0.05    0.14
   4  -8  -1    0.03    0.11
  -8   4  -1    0.02    0.13
  -8   4  -1   -0.15    0.12
   4  -8  -1    0.04    0.13
  -8   4  -1    0.03    0.13
  -8   4  -1    0.00    0.10
  -8   4  -1    0.19    0.15
   4  -8  -1   -0.05    0.14
   4  -8  -1    0.16    0.15
   4  -8  -1    0.06    0.14
  -4   8   1    0.09    0.13
  -4   8   1    0.16    0.13
   8  -4   1    0.23    0.14
   8  -4   1    0.06    0.09
  -4   8   1   -0.11    0.11
  -4   8   1    0.02    0.12
   8  -4   1   -0.08    0.13
   8  -4   1    0.01    0.11
  -4  -4   1    0.05    0.16
   8  -4   1    0.05    0.10
   8  -4   1    0.02    0.12
   8  -4   1   -0.01    0.11
  -4   8   1    0.03    0.13
   8  -4   1    0.24    0.14
   8  -4   1    0.09    0.11
  -4   8   1   -0.02    0.12
  -4   8   1   -0.08    0.10
  -8   5  -1   55.84    5.18
   3  -8  -1   56.43    5.00
   3  -8  -1   50.12    4.88
   3  -8  -1   57.05    4.88
   3  -8  -1   48.34    5.30
   3  -8  -1   48.39    5.17
  -8   5  -1   53.94    5.11
  -8   5  -1   58.76    5.23
  -8   5  -1   54.10    5.13
   3  -8  -1   57.66    5.18
  -8   5  -1   47.30    4.87
   3  -8  -1   59.27    5.17
  -8   5  -1   54.22    5.20
   3  -8  -1   45.91    5.08
   3  -8  -1   51.20    5.19
  -8   5  -1   51.68    5.18
  -3   8   1   47.18    5.14
  -3   8   1   45.99    5.11
  -3   8   1   51.18    5.14
  -3   8   1   51.41    4.95
   8  -5   1   51.54    5.30
  -5  -3   1   52.61    4.86
   8  -5   1   48.52    5.30
  -3   8   1   55.08    5.30
   8  -5   1   55.68    5.20
   8  -5   1   50.06    5.19
   8  -5   1   52.68    4.98
  -3   8   1   43.03    5.13
   8  -5   1   48.35    5.16
   8  -5   1   45.89    5.06
  -3   8   1   50.47    5.17
   8  -5   1   50.75    5.14
  -3   8   1   53.45    5.19
   8  -5   1   54.04    5.17
  -3   8   1   42.20    5.27
  -8   6  -1   27.87    3.02
   2  -8  -1   33.87    3.06
  -8   6  -1   30.31    3.08
  -8   6  -1   26.15    2.88
  -8   6  -1   31.95    3.08
   2  -8  -1   28.76    2.87
   2  -8  -1   29.16    2.99
  -8   6  -1   30.06    3.04
  -8   6  -1   29.40    2.90
   2  -8  -1   28.65    3.03
   2  -8  -1   33.32    3.14
  -8   6  -1   33.10    3.19
  -8   6  -1   27.88    3.07
   2  -8  -1   31.10    2.97
   2  -8  -1   28.88    2.86
   2  -8  -1   36.35    3.07
   2  -8  -1   30.44    2.93
  -8   6  -1   33.84    3.08
  -8   6  -1   25.26    3.07
  -6  -2   1   25.73    2.93
   8  -6   1   26.70    3.05
  -6  -2   1   28.73    3.02
  -2   8   1   31.76    3.02
   8  -6   1   32.11    2.96
  -2   8   1   27.88    2.99
  -6  -2   1   28.36    2.93
  -2   8   1   27.53    2.88
  -2   8   1   27.22    2.83
  -2   8   1   28.69    3.04
  -2   8   1   29.96    3.10
   8  -6   1   29.05    3.08
  -2   8   1   32.94    3.04
  -2   8   1   33.17    3.12
   8  -6   1   29.67    3.01
   8  -6   1   27.72    3.14
   8  -6   1   25.93    3.04
   8  -6   1   29.88    2.87
  -6  -2   1   27.68    2.88
   8  -6   1   33.86    3.09
  -2   8   1   31.41    3.01
  -6  -2   1   30.89    3.02
  -8   7  -1   33.13    3.29
   1  -8  -1   27.80    3.09
  -8   7  -1   34.36    3.29
  -8   7  -1   38.90    3.12
  -8   7  -1   34.52    3.31
   7   1  -1   34.99    3.13
   1  -8  -1   28.66    3.03
   1  -8  -1   29.53    3.30
   1  -8  -1   27.56    3.02
  -8   7  -1   29.88    3.22
  -8   7  -1   30.14    3.23
   1  -8  -1   38.63    3.25
  -8   7  -1   27.19    3.07
  -8   7  -1   33.55    3.29
   1  -8  -1   32.80    3.17
   1  -8  -1   31.11    3.14
  -8   7  -1   29.63    3.36
   1  -8  -1   30.92    3.23
  -8   7  -1   28.65    3.26
   1  -8  -1   25.58    3.20
  -1   8   1   30.36    3.23
  -7  -1   1   36.69    3.25
  -7  -1   1   32.13    3.15
   8  -7   1   33.77    3.28
  -7  -1   1   33.22    3.16
  -1   8   1   31.56    3.22
  -7  -1   1   33.86    3.10
  -1   8   1   30.45    3.28
   8  -7   1   27.02    3.34
  -1   8   1   36.05    3.17
   8  -7   1   33.26    3.31
   8  -7   1   29.94    3.27
  -7  -1   1   29.57    3.24
   8  -7   1   33.77    3.28
   8  -7   1   32.74    3.15
   8  -7   1   30.88    3.27
   8  -7   1   28.82    3.07
  -1   8   1   30.75    3.20
  -1   8   1   29.61    3.15
  -1   8   1   33.98    3.15
  -1   8   1   30.88    3.03
  -1   8   1   31.22    3.28
  -8   8  -1   -0.13    0.13
   0  -8  -1    0.05    0.11
   0  -8  -1   -0.17    0.08
   0  -8  -1   -0.01    0.11
   0  -8  -1   -0.08    0.09
  -8   8  -1    0.13    0.17
   0  -8  -1    0.05    0.12
  -8   8  -1    0.00    0.13
   0  -8  -1   -0.05    0.11
  -8   8  -1   -0.01    0.16
  -8   8  -1    0.11    0.17
  -8   8  -1    0.20    0.18
   0  -8  -1    0.03    0.12
   8   0  -1    0.00    0.10
  -8   8  -1   -0.07    0.15
  -8   8  -1   -0.08    0.12
  -8   0   1   -0.01    0.10
   8  -8   1   -0.05    0.12
   8  -8   1    0.09    0.18
  -8   0   1    0.05    0.12
   0   8   1    0.05    0.09
   8  -8   1   -0.15    0.16
  -8   0   1    0.04    0.08
   0   8   1   -0.11    0.15
   0   8   1    0.01    0.12
   8  -8   1    0.00    0.14
   8  -8   1    0.07    0.16
   8  -8   1   -0.02    0.17
   8  -8   1   -0.10    0.14
   0   8   1   -0.05    0.12
  -8   0   1   -0.11    0.09
  -8   0   1   -0.04    0.08
   8  -8   1    0.02    0.14
   8  -8   1   -0.13    0.14
   0   8   1    0.06    0.11
  -8   9  -1    3.52    0.59
  -1  -8  -1    3.46    0.50
  -1  -8  -1    2.89    0.42
  -8   9  -1    3.53    0.62
  -1  -8  -1    3.97    0.48
  -8   9  -1    4.14    0.61
  -8   9  -1    3.34    0.57
  -1  -8  -1    3.42    0.48
   9  -1  -1    4.49    0.51
  -1  -8  -1    3.86    0.45
  -1  -8  -1    3.83    0.49
  -9   1   1    3.76    0.44
   8  -9   1    3.77    0.59
   8  -9   1    3.64    0.56
  -9   1   1    4.45    0.53
   8  -9   1    2.88    0.58
  -9   1   1    3.47    0.47
   1   8   1    3.46    0.53
   8  -9   1    4.17    0.61
  -9   1   1    3.60    0.47
  -9   1   1    3.99    0.49
   8  -9   1    3.27    0.57
  -2  -8  -1   10.81    1.07
  -8  10  -1   10.74    1.28
  10  -2  -1    9.66    1.12
  -2  -8  -1   11.13    1.15
  -8  10  -1   12.15    1.34
  -8  10  -1   10.87    1.26
  -2  -8  -1   10.31    1.15
  10  -2  -1   10.78    1.14
  -2  -8  -1    9.92    1.08
 -10   2   1   10.97    1.23
   8 -10   1    8.42    1.20
 -10   2   1   12.65    1.12
   2   8   1    9.63    1.17
   8 -10   1   11.19    1.32
   8 -10   1    7.98    1.23
 -10   2   1   11.49    1.18
   8 -10   1   10.28    1.26
 -10   2   1   12.04    1.19
  11  -3  -1    0.03    0.14
  -8  11  -1    0.11    0.23
  -3  -8  -1    0.07    0.10
  -3  -8  -1    0.21    0.13
  -8  11  -1   -0.18    0.17
  -8  11  -1   -0.24    0.18
  11  -3  -1    0.04    0.14
  -3  -8  -1    0.10    0.12
  -3  -8  -1   -0.06    0.10
  -3  -8  -1   -0.12    0.12
   8 -11   1    0.14    0.18
 -11   3   1    0.05    0.14
   8 -11   1   -0.06    0.16
   8 -11   1   -0.08    0.20
 -11   3   1   -0.14    0.15
   8 -11   1    0.14    0.22
  12  -4  -1    7.60    0.92
  -4  -8  -1    7.76    0.80
  -4  -8  -1    7.94    0.88
  -4  -8  -1    6.91    0.81
  -8  12  -1    7.83    1.08
  12  -4  -1    7.80    0.93
  -8  12  -1    9.23    1.07
  -8  12  -1    7.70    1.05
   8 -12   1    9.61    1.14
 -12   4   1    6.91    0.90
   8 -12   1   10.06    1.09
   8 -12   1    8.90    1.05
 -12   4   1    7.42    0.97
  13  -5  -1   42.75    4.87
  -8  13  -1   55.40    5.00
  -8  13  -1   46.35    4.94
  13  -5  -1   39.41    4.86
  -8  13  -1   49.42    5.11
   8 -13   1   58.21    5.05
   8 -13   1   52.10    4.83
   8 -13   1   47.52    5.13
  14  -6  -1   27.77    2.81
  -8  14  -1   26.58    2.85
  14  -6  -1   24.33    2.79
  -8  15  -1   16.29    1.85
  15  -7  -1   15.81    1.84
  15  -9  -1    3.04    0.48
  -6  15  -1    2.44    0.46
  15  -9  -1    2.42    0.53
  -5  14  -1    1.15    0.34
  -5  14  -1    0.61    0.25
  14  -9  -1    0.44    0.26
  14  -9  -1    0.29    0.26
 -14   9   1    0.26    0.36
  -9  -4  -1    5.60    0.63
  13  -9  -1    5.17    0.84
  13  -9  -1    5.59    0.80
  -4  13  -1    5.80    0.67
  -4  13  -1    5.73    0.79
  -4  13  -1    5.23    0.81
  13  -9  -1    5.26    0.75
  -4  13  -1    4.74    0.75
 -13   9   1    6.30    0.94
   4 -13   1    5.37    0.81
  12  -9  -1    0.19    0.24
  -3  12  -1    0.20    0.19
  -9  -3  -1    0.03    0.11
  12  -9  -1    0.27    0.24
  -9  -3  -1    0.07    0.13
  -3  12  -1    0.13    0.21
  -3  12  -1    0.03    0.21
  12  -9  -1    0.18    0.20
  -9  -3  -1    0.06    0.16
 -12   9   1    0.31    0.28
   3 -12   1    0.09    0.22
 -12   9   1   -0.19    0.22
 -12   9   1   -0.04    0.24
   3 -12   1    0.38    0.24
  -9  -2  -1   15.20    1.44
  -2  11  -1   14.64    1.63
  -2  11  -1   12.04    1.62
  11  -9  -1   12.96    1.75
  -2  11  -1   16.36    1.63
  -9  -2  -1   13.28    1.53
  11  -9  -1   13.12    1.68
  -2  11  -1   17.30    1.66
  -9  -2  -1   16.38    1.57
  11  -9  -1   15.81    1.65
  -9  -2  -1   15.48    1.55
   2 -11   1   17.48    1.67
   2 -11   1   15.29    1.57
 -11   9   1   13.63    1.76
   2 -11   1   13.47    1.70
   2 -11   1   16.12    1.58
 -11   9   1   13.38    1.71
 -11   9   1   17.75    1.77
   2 -11   1   14.07    1.66
  -1  10  -1    3.80    0.52
  -9  -1  -1    3.57    0.44
  -1  10  -1    3.74    0.49
  -1  10  -1    3.32    0.47
  10  -9  -1    3.00    0.56
  -1  10  -1    3.19    0.48
  -9  -1  -1    3.37    0.44
  10  -9  -1    2.19    0.57
  -9  -1  -1    3.41    0.39
  10  -9  -1    3.69    0.60
  -9  -1  -1    3.36    0.46
  -1  10  -1    2.43    0.49
  -1  10  -1    3.81    0.48
   1 -10   1    2.97    0.48
 -10   9   1    3.98    0.67
   9   1   1    4.47    0.47
 -10   9   1    3.56    0.63
 -10   9   1    3.99    0.63
   1 -10   1    4.11    0.55
   1 -10   1    4.10    0.51
   1 -10   1    3.47    0.51
   1 -10   1    3.00    0.54
   0   9  -1    0.13    0.18
   0   9  -1    0.00    0.11
   9  -9  -1   -0.13    0.17
  -9   0  -1    0.08    0.14
  -9   0  -1    0.03    0.12
   9  -9  -1    0.15    0.21
  -9   0  -1    0.05    0.09
   9  -9  -1   -0.12    0.14
  -9   0  -1    0.21    0.13
   0   9  -1   -0.07    0.11
  -9   9   1   -0.13    0.16
  -9   9   1    0.27    0.19
   0  -9   1    0.03    0.13
   9   0   1    0.12    0.14
   0  -9   1   -0.17    0.12
   0  -9   1    0.05    0.13
  -9   9   1    0.11    0.20
  -9   9   1   -0.30    0.16
   0  -9   1    0.07    0.17
   0  -9   1    0.07    0.14
   8  -9  -1    4.02    0.60
   1   8  -1    3.31    0.49
  -9   1  -1    3.50    0.43
   8  -9  -1    3.27    0.59
  -9   1  -1    3.95    0.51
  -9   1  -1    3.53    0.48
  -9   1  -1    4.34    0.51
   8  -9  -1    3.22    0.56
   8  -9  -1    4.13    0.58
   8  -9  -1    3.34    0.58
  -9   1  -1    3.15    0.46
  -8   9   1    3.69    0.58
  -1  -8   1    3.35    0.45
  -8   9   1    3.86    0.60
   9  -1   1    3.91    0.50
  -1  -8   1    3.94    0.49
  -1  -8   1    3.05    0.42
  -1  -8   1    3.16    0.45
   9  -1   1    3.85    0.40
  -1  -8   1    3.34    0.46
  -8   9   1    3.79    0.58
  -8   9   1    3.81    0.62
   9  -1   1    3.26    0.44
  -1  -8   1    3.41    0.42
   7  -9  -1    3.15    0.55
   7  -9  -1    3.21    0.53
  -9   2  -1    3.55    0.48
  -9   2  -1    3.02    0.45
   7  -9  -1    4.72    0.60
   7  -9  -1    3.41    0.55
  -9   2  -1    5.22    0.54
   7  -9  -1    3.55    0.55
  -9   2  -1    3.12    0.43
  -9   2  -1    3.37    0.50
   2   7  -1    2.99    0.47
  -9   2  -1    3.51    0.48
   7  -9  -1    2.63    0.55
   7  -9  -1    3.19    0.57
  -7   9   1    3.73    0.59
  -7   9   1    2.98    0.54
  -2  -7   1    3.37    0.38
  -7   9   1    4.52    0.62
  -7   9   1    4.06    0.57
   9  -2   1    3.46    0.47
   9  -2   1    3.13    0.44
  -2  -7   1    2.68    0.41
  -2  -7   1    3.20    0.38
  -2  -7   1    3.68    0.42
  -2  -7   1    3.57    0.43
  -2  -7   1    3.87    0.46
  -7   9   1    3.91    0.58
   9  -2   1    4.08    0.52
   9  -2   1    4.16    0.44
  -7   9   1    4.42    0.57
   6  -9  -1    2.60    0.49
   6  -9  -1    3.28    0.52
   6  -9  -1    3.08    0.52
  -9   3  -1    3.51    0.48
  -9   3  -1    3.85    0.49
   6  -9  -1    3.74    0.56
  -9   3  -1    3.28    0.43
   6  -9  -1    2.88    0.49
   6  -9  -1    4.02    0.58
  -9   3  -1    3.81    0.51
  -9   3  -1    3.33    0.48
  -9   3  -1    2.84    0.45
  -9   3  -1    3.48    0.46
  -9   3  -1    3.56    0.52
   6  -9  -1    3.29    0.51
   9  -3   1    2.87    0.45
  -6   9   1    2.74    0.46
  -6   9   1    3.70    0.49
  -6   9   1    2.79    0.50
   9  -3   1    3.43    0.45
   9  -3   1    3.42    0.44
  -3  -6   1    3.78    0.40
   9  -3   1    2.90    0.38
  -6   9   1    2.37    0.50
   9  -3   1    2.26    0.40
  -3  -6   1    3.73    0.50
  -6   9   1    2.80    0.51
   9  -3   1    2.47    0.42
   9  -3   1    3.70    0.47
  -3  -6   1    2.67    0.36
  -6   9   1    2.92    0.51
  -6   9   1    3.31    0.53
   9  -3   1    3.41    0.36
  -3  -6   1    3.40    0.40
  -3  -6   1    3.19    0.38
   9  -3   1    3.32    0.49
  -6   9   1    3.78    0.52
  -9   4  -1   28.05    2.70
   5  -9  -1   21.38    2.71
   5  -9  -1   22.57    2.70
  -9   4  -1   23.42    2.69
   5  -9  -1   30.16    2.71
  -9   4  -1   24.27    2.65
   5  -9  -1   26.13    2.62
  -9   4  -1   25.05    2.53
  -9   4  -1   26.20    2.65
   5  -9  -1   22.74    2.77
   5  -9  -1   25.26    2.71
   5  -9  -1   27.88    2.74
   5  -9  -1   23.44    2.54
   5  -9  -1   29.15    2.74
  -9   4  -1   28.16    2.78
   5  -9  -1   23.19    2.55
  -9   4  -1   28.39    2.54
  -9   4  -1   26.94    2.70
  -4  -5   1   23.44    2.56
   9  -4   1   29.38    2.72
   9  -4   1   27.53    2.67
  -5   9   1   28.92    2.71
   9  -4   1   23.74    2.67
   9  -4   1   28.49    2.70
  -5   9   1   25.66    2.71
  -4  -5   1   26.64    2.64
   9  -4   1   25.11    2.54
  -4  -5   1   25.53    2.54
   9  -4   1   29.93    2.76
  -4  -5   1   29.00    2.64
  -5   9   1   25.52    2.72
  -5   9   1   20.98    2.67
  -5   9   1   26.21    2.78
   9  -4   1   23.34    2.74
   4  -9  -1   27.01    2.78
  -9   5  -1   23.10    2.85
  -9   5  -1   27.18    2.74
  -9   5  -1   26.92    2.78
   4  -9  -1   25.84    2.74
   4  -9  -1   27.05    2.68
  -9   5  -1   28.51    2.80
   4  -9  -1   29.25    2.80
  -9   5  -1   25.99    2.74
   4  -9  -1   23.56    2.77
  -9   5  -1   30.18    2.81
   4  -9  -1   29.63    2.82
   4  -9  -1   24.11    2.62
   4  -9  -1   23.68    2.84
  -9   5  -1   29.24    2.63
   4  -9  -1   25.96    2.62
  -4   9   1   21.44    2.73
  -4   9   1   29.98    2.86
  -4   9   1   27.34    2.76
   9  -5   1   22.21    2.74
   9  -5   1   27.36    2.84
   9  -5   1   27.54    2.78
   9  -5   1   28.71    2.80
   9  -5   1   26.45    2.78
  -5  -4   1   27.63    2.64
  -4   9   1   27.87    2.79
   9  -5   1   34.11    2.90
   9  -5   1   26.29    2.75
  -4   9   1   24.32    2.75
  -4   9   1   27.61    2.79
   9  -5   1   25.23    2.64
  -9   6  -1    2.44    0.47
   3  -9  -1    4.05    0.49
  -9   6  -1    2.96    0.49
  -9   6  -1    1.95    0.46
   3  -9  -1    4.20    0.50
   3  -9  -1    3.64    0.50
   3  -9  -1    3.40    0.50
   3  -9  -1    3.80    0.53
  -9   6  -1    4.46    0.54
   3  -9  -1    3.00    0.44
   3  -9  -1    2.92    0.46
  -9   6  -1    4.27    0.52
  -9   6  -1    3.22    0.55
   3  -9  -1    2.46    0.45
   9  -6   1    2.70    0.50
  -3   9   1    3.64    0.51
   9  -6   1    2.88    0.52
   9  -6   1    2.85    0.46
  -6  -3   1    3.34    0.52
   9  -6   1    2.85    0.49
   9  -6   1    3.28    0.47
  -3   9   1    2.43    0.43
   9  -6   1    2.89    0.50
  -3   9   1    2.77    0.46
  -3   9   1    3.74    0.51
   9  -6   1    3.59    0.53
  -3   9   1    3.54    0.49
  -3   9   1    3.14    0.45
   9  -6   1    3.17    0.48
  -9   7  -1    3.54    0.57
   2  -9  -1    2.72    0.48
   2  -9  -1    3.03    0.48
   2  -9  -1    4.68    0.58
  -9   7  -1    3.27    0.53
  -9   7  -1    3.61    0.61
   2  -9  -1    3.41    0.50
   2  -9  -1    4.18    0.54
   2  -9  -1    3.46    0.48
  -9   7  -1    4.92    0.61
   2  -9  -1    3.53    0.51
  -9   7  -1    3.61    0.56
  -9   7  -1    3.03    0.51
  -9   7  -1    3.98    0.58
   2  -9  -1    3.80    0.54
  -2   9   1    4.95    0.53
  -7  -2   1    3.56    0.40
  -2   9   1    3.67    0.47
   9  -7   1    3.93    0.56
   9  -7   1    3.42    0.52
   9  -7   1    2.65    0.53
   9  -7   1    2.48    0.55
  -2   9   1    3.73    0.46
  -2   9   1    3.56    0.50
  -7  -2   1    3.44    0.41
  -2   9   1    3.98    0.50
   9  -7   1    4.32    0.59
   9  -7   1    3.39    0.54
   9  -7   1    3.54    0.57
  -2   9   1    3.70    0.51
  -2   9   1    4.26    0.45
   1  -9  -1    4.00    0.51
   8   1  -1    3.38    0.42
   1  -9  -1    3.66    0.49
   1  -9  -1    4.20    0.49
   1  -9  -1    3.33    0.51
  -9   8  -1    3.95    0.60
   1  -9  -1    3.23    0.47
   1  -9  -1    3.23    0.52
  -9   8  -1    3.34    0.60
  -9   8  -1    3.66    0.58
  -9   8  -1    3.30    0.58
   1  -9  -1    3.56    0.50
   9  -8   1    4.29    0.57
   9  -8   1    3.58    0.60
   9  -8   1    3.50    0.57
  -8  -1   1    3.98    0.44
  -1   9   1    3.75    0.50
   9  -8   1    3.79    0.60
   9  -8   1    3.41    0.54
  -8  -1   1    4.00    0.45
  -8  -1   1    3.62    0.42
   9  -8   1    3.58    0.63
  -1   9   1    3.67    0.48
  -8  -1   1    3.39    0.38
  -1   9   1    3.84    0.51
  -1   9   1    4.16    0.53
  -9   9  -1    0.54    0.27
   0  -9  -1   -0.03    0.14
   0  -9  -1   -0.04    0.11
   0  -9  -1   -0.09    0.11
   9   0  -1    0.34    0.14
  -9   9  -1   -0.03    0.18
   0  -9  -1   -0.08    0.12
  -9   9  -1    0.12    0.20
  -9   9  -1    0.04    0.15
   0  -9  -1   -0.04    0.15
   0   9   1    0.10    0.11
  -9   0   1    0.04    0.12
   9  -9   1   -0.08    0.15
  -9   0   1    0.00    0.09
   9  -9   1   -0.19    0.12
   0   9   1    0.14    0.19
  -9   0   1    0.06    0.13
  -9   0   1   -0.07    0.08
   9  -9   1   -0.01    0.21
   9  -9   1   -0.01    0.19
   0   9   1   -0.04    0.12
  -1  -9  -1    3.76    0.48
  -9  10  -1    2.11    0.57
  -1  -9  -1    3.09    0.45
  -9  10  -1    3.51    0.61
  -1  -9  -1    3.59    0.48
  -9  10  -1    3.11    0.59
  -1  -9  -1    3.71    0.44
 -10   1   1    4.26    0.50
 -10   1   1    2.81    0.45
   1   9   1    4.15    0.57
   9 -10   1    3.22    0.60
 -10   1   1    3.01    0.43
   9 -10   1    3.80    0.60
   9 -10   1    4.62    0.68
  -2  -9  -1   13.41    1.45
  -9  11  -1   18.12    1.66
  -2  -9  -1   11.86    1.38
  -9  11  -1   10.28    1.55
  -9  11  -1   13.31    1.65
  -2  -9  -1   12.51    1.46
  -2  -9  -1   15.65    1.38
   9 -11   1   14.09    1.66
 -11   2   1   15.00    1.51
   9 -11   1   14.70    1.62
   9 -11   1   14.78    1.56
 -11   2   1   13.42    1.41
  -9  12  -1    0.18    0.25
  -9  12  -1    0.05    0.23
  -3  -9  -1    0.26    0.16
  12  -3  -1    0.19    0.17
  12  -3  -1   -0.07    0.13
  -3  -9  -1    0.06    0.13
  -9  12  -1    0.09    0.27
  -3  -9  -1    0.04    0.16
   9 -12   1    0.13    0.26
 -12   3   1    0.25    0.20
   9 -12   1    0.05    0.21
 -12   3   1   -0.18    0.16
   9 -12   1    0.04    0.24
  -4  -9  -1    5.70    0.69
  -9  13  -1    6.42    0.94
  13  -4  -1    5.46    0.70
  13  -4  -1    6.14    0.74
  -9  13  -1    4.78    0.84
   9 -13   1    5.93    0.88
 -13   4   1    5.67    0.76
   9 -13   1    6.05    0.95
   9 -13   1    6.17    0.91
  14  -5  -1    0.11    0.21
  14  -5  -1    0.35    0.24
  -5  -9  -1    0.11    0.18
  -9  14  -1    0.73    0.33
   9 -14   1   -0.07    0.32
   9 -14   1    0.31    0.36
  15  -6  -1    2.57    0.48
  15  -6  -1    2.11    0.48
  -9  15  -1    2.32    0.56
  -4  14  -1    8.74    1.10
  -4  14  -1    7.73    1.05
  -4  14  -1    8.93    1.11
  14 -10  -1    8.94    1.13
  14 -10  -1    7.78    1.05
   4 -14   1    8.90    1.14
  -3  13  -1   14.75    1.68
  13 -10  -1   11.12    1.66
 -10  -3  -1   14.75    1.53
  -3  13  -1   14.24    1.64
  13 -10  -1   14.81    1.65
  -3  13  -1   18.28    1.71
 -13  10   1   16.20    1.81
   3 -13   1   14.65    1.69
 -13  10   1   16.56    1.87
  -2  12  -1    0.40    0.20
  -2  12  -1    0.08    0.19
  -2  12  -1    0.60    0.22
  12 -10  -1    0.04    0.25
  12 -10  -1    0.20    0.22
  12 -10  -1    0.69    0.32
 -10  -2  -1    0.71    0.21
 -12  10   1    1.27    0.40
   2 -12   1    0.58    0.28
 -12  10   1    0.36    0.31
   2 -12   1    0.16    0.21
  -1  11  -1    5.81    0.70
 -10  -1  -1    5.42    0.68
  -1  11  -1    5.18    0.69
 -10  -1  -1    5.26    0.68
 -10  -1  -1    6.26    0.63
  11 -10  -1    6.53    0.83
  11 -10  -1    8.04    0.91
  11 -10  -1    6.15    0.91
   1 -11   1    6.59    0.78
 -11  10   1    4.74    0.87
   1 -11   1    6.01    0.78
   1 -11   1    4.30    0.69
 -11  10   1    6.08    0.89
   1 -11   1    7.10    0.74
   0  10  -1   -0.13    0.20
  10 -10  -1   -0.18    0.20
 -10   0  -1    0.10    0.12
  10 -10  -1   -0.23    0.15
 -10   0  -1   -0.05    0.11
  10 -10  -1    0.02    0.20
   0  10  -1    0.01    0.12
 -10   0  -1    0.16    0.17
   0  10  -1    0.01    0.10
 -10  10   1    0.09    0.22
   0 -10   1    0.07    0.17
 -10  10   1   -0.23    0.19
   0 -10   1   -0.04    0.15
   0 -10   1    0.14    0.17
   0 -10   1    0.13    0.16
 -10   1  -1    3.44    0.43
 -10   1  -1    3.35    0.48
   9 -10  -1    3.51    0.59
   9 -10  -1    3.70    0.63
   9 -10  -1    2.33    0.59
 -10   1  -1    3.81    0.49
   1   9  -1    3.12    0.50
  -9  10   1    3.12    0.61
  -1  -9   1    3.57    0.45
  -1  -9   1    3.92    0.44
  -1  -9   1    3.07    0.45
  -9  10   1    2.80    0.60
  -9  10   1    4.13    0.64
  -1  -9   1    3.48    0.48
   8 -10  -1    9.74    1.19
   8 -10  -1    9.52    1.24
 -10   2  -1   11.58    1.17
 -10   2  -1   12.38    1.22
 -10   2  -1   10.76    1.08
   8 -10  -1   11.35    1.27
   8 -10  -1   10.41    1.29
 -10   2  -1    9.47    1.14
  -8  10   1   11.22    1.26
  10  -2   1    9.76    1.13
  -8  10   1    9.25    1.26
  -8  10   1    8.23    1.22
  -2  -8   1   10.29    1.12
  10  -2   1    9.62    1.11
  -2  -8   1   11.45    1.04
  -2  -8   1   11.32    1.05
  -2  -8   1   11.19    1.13
  -2  -8   1    8.85    1.08
   7 -10  -1    6.36    0.81
   7 -10  -1    6.61    0.86
   7 -10  -1    7.01    0.88
 -10   3  -1    5.12    0.74
 -10   3  -1    6.65    0.79
   7 -10  -1    5.74    0.81
 -10   3  -1    6.82    0.77
   7 -10  -1    7.01    0.85
 -10   3  -1    5.12    0.69
   7 -10  -1    5.56    0.84
  10  -3   1    6.68    0.74
  -3  -7   1    5.63    0.65
  -7  10   1    5.64    0.82
  -7  10   1    6.06    0.82
  10  -3   1    6.21    0.74
  -3  -7   1    6.84    0.68
  -7  10   1    5.66    0.83
  -7  10   1    5.40    0.83
  -3  -7   1    5.49    0.61
  -3  -7   1    6.64    0.67
  10  -3   1    6.47    0.73
 -10   4  -1   45.99    4.39
   6 -10  -1   42.66    4.44
   6 -10  -1   46.78    4.39
   6 -10  -1   39.67    4.54
 -10   4  -1   35.41    4.49
   6 -10  -1   41.84    4.27
   6 -10  -1   44.71    4.45
   6 -10  -1   51.20    4.49
  -4  -6   1   44.56    4.27
  10  -4   1   41.47    4.47
  10  -4   1   42.12    4.35
  -6  10   1   45.42    4.45
  -6  10   1   38.06    4.38
  -6  10   1   47.39    4.44
  10  -4   1   38.38    4.37
  10  -4   1   46.45    4.41
  -6  10   1   44.30    4.44
  -6  10   1   47.85    4.56
  -4  -6   1   42.71    4.14
  10  -4   1   41.23    4.34
  10  -4   1   41.84    4.16
  -4  -6   1   42.82    4.26
   5 -10  -1   -0.03    0.13
   5 -10  -1    0.45    0.22
   5 -10  -1   -0.04    0.13
 -10   5  -1    0.03    0.18
   5 -10  -1    0.03    0.16
 -10   5  -1    0.08    0.14
 -10   5  -1    0.01    0.15
   5 -10  -1    0.19    0.21
 -10   5  -1    0.15    0.18
 -10   5  -1    0.00    0.17
   5 -10  -1    0.11    0.18
  -5  10   1   -0.07    0.17
  10  -5   1   -0.05    0.16
  10  -5   1   -0.03    0.11
  10  -5   1   -0.02    0.15
  -5  10   1    0.00    0.16
  10  -5   1   -0.15    0.13
  10  -5   1   -0.03    0.15
  -5  10   1   -0.01    0.15
  -5  10   1    0.02    0.15
  -5  10   1   -0.03    0.13
   4 -10  -1   46.53    4.54
 -10   6  -1   48.54    4.19
   4 -10  -1   41.81    4.34
 -10   6  -1   38.57    4.38
   4 -10  -1   46.36    4.17
   4 -10  -1   39.48    4.15
   4 -10  -1   37.18    4.39
   4 -10  -1   42.01    4.40
 -10   6  -1   39.39    4.40
   4 -10  -1   49.17    4.27
 -10   6  -1   40.24    4.53
  10  -6   1   48.05    4.40
  10  -6   1   44.12    4.42
  -4  10   1   39.60    4.39
  10  -6   1   41.52    4.50
  -4  10   1   37.06    4.49
  -4  10   1   44.19    4.42
  10  -6   1   52.12    4.25
  -4  10   1   42.59    4.37
  10  -6   1   43.98    4.43
 -10   7  -1    8.41    0.94
   3 -10  -1    6.34    0.78
   3 -10  -1    5.93    0.83
 -10   7  -1    7.07    0.86
   3 -10  -1    7.29    0.77
   3 -10  -1    5.94    0.78
   3 -10  -1    7.98    0.84
 -10   7  -1    5.70    0.82
   3 -10  -1    5.65    0.79
   3 -10  -1    5.69    0.75
  10  -7   1    6.01    0.78
  10  -7   1    4.55    0.80
  -3  10   1    7.60    0.80
  -3  10   1    7.70    0.76
  10  -7   1    6.73    0.86
  -3  10   1    5.09    0.77
  -3  10   1    6.22    0.80
  10  -7   1    5.07    0.81
  10  -7   1    7.01    0.83
  -3  10   1    5.57    0.73
 -10   8  -1   11.06    1.29
   2 -10  -1   11.63    1.12
   2 -10  -1    9.33    1.16
 -10   8  -1    9.19    1.21
   2 -10  -1    9.13    1.15
   2 -10  -1    9.98    1.12
 -10   8  -1   11.44    1.25
   2 -10  -1    8.65    1.19
  10  -8   1   10.41    1.21
  -8  -2   1   11.52    1.08
  -2  10   1    9.27    1.15
  -2  10   1   11.37    1.19
  -8  -2   1   10.42    1.07
  -2  10   1   11.24    1.08
  -2  10   1   11.66    1.14
  10  -8   1   10.60    1.17
  10  -8   1   10.81    1.26
  10  -8   1   10.17    1.23
  -2  10   1    9.85    1.15
  -2  10   1    7.23    1.14
 -10   9  -1    3.39    0.63
   1 -10  -1    4.12    0.53
 -10   9  -1    3.84    0.63
   1 -10  -1    3.45    0.49
   1 -10  -1    3.87    0.58
   1 -10  -1    4.46    0.56
   9   1  -1    3.91    0.44
 -10   9  -1    2.73    0.61
   1 -10  -1    3.65    0.52
   1 -10  -1    3.94    0.53
  -1  10   1    3.42    0.52
  -9  -1   1    3.06    0.43
  -9  -1   1    4.12    0.47
  10  -9   1    3.61    0.59
  -9  -1   1    2.97    0.40
  10  -9   1    3.45    0.60
  -1  10   1    3.85    0.56
  10  -9   1    3.53    0.64
  -1  10   1    3.69    0.50
  -1  10   1    4.08    0.52
  -9  -1   1    3.87    0.46
   0 -10  -1    0.09    0.15
   0 -10  -1    0.05    0.14
   0 -10  -1    0.30    0.18
   0 -10  -1   -0.16    0.15
 -10  10  -1   -0.14    0.19
 -10  10  -1    0.29    0.27
  10 -10   1   -0.14    0.18
   0  10   1    0.09    0.15
   0  10   1    0.06    0.22
 -10   0   1    0.02    0.12
  10 -10   1    0.09    0.24
   0  10   1    0.18    0.12
 -10   0   1    0.30    0.18
  10 -10   1   -0.01    0.20
 -10   0   1   -0.11    0.11
 -10  11  -1    5.88    0.87
  -1 -10  -1    5.47    0.69
  -1 -10  -1    5.91    0.71
 -10  11  -1    6.91    0.94
  -1 -10  -1    5.74    0.67
  -1 -10  -1    5.13    0.71
  10 -11   1    5.29    0.88
  10 -11   1    5.55    0.86
 -11   1   1    5.93    0.66
 -11   1   1    5.28    0.70
  10 -11   1    6.68    0.86
 -10  12  -1    0.78    0.37
  -2 -10  -1    0.29    0.20
  -2 -10  -1    0.11    0.18
 -10  12  -1    0.65    0.34
  -2 -10  -1    0.47    0.19
 -12   2   1    0.47    0.21
  10 -12   1    0.72    0.33
  10 -12   1    0.27    0.25
  10 -12   1    0.79    0.33
 -10  13  -1   13.82    1.66
  -3 -10  -1   14.13    1.48
 -13   3   1   14.52    1.49
  10 -13   1   12.23    1.65
  10 -13   1   13.82    1.63
 -10  14  -1    8.55    1.21
  14  -4  -1    9.74    1.03
  14  -4  -1    8.44    0.99
  10 -14   1   11.95    1.31
  10 -14   1    7.79    1.24
  -3  14  -1   18.45    2.20
  14 -11  -1   19.71    2.29
  14 -11  -1   20.91    2.22
  -3  14  -1   21.11    2.24
   3 -14   1   22.36    2.29
 -14  11   1   21.21    2.40
  -2  13  -1    4.34    0.63
  13 -11  -1    4.74    0.76
  -2  13  -1    4.58    0.61
  13 -11  -1    4.24    0.71
   2 -13   1    3.94    0.68
 -13  11   1    5.47    0.86
  12 -11  -1    8.14    1.13
  -1  12  -1    8.30    0.95
  -1  12  -1    7.28    0.96
  12 -11  -1    9.31    1.12
 -12  11   1    9.42    1.21
 -12  11   1    9.34    1.25
   1 -12   1   10.32    1.04
   1 -12   1    9.17    1.07
 -11   0  -1   -0.10    0.13
  11 -11  -1    0.00    0.24
  11 -11  -1    0.05    0.21
  11 -11  -1   -0.14    0.20
   0 -11   1    0.16    0.18
 -11  11   1   -0.10    0.20
   0 -11   1   -0.02    0.18
   0 -11   1   -0.04    0.15
 -11  11   1    0.05    0.23
 -11   1  -1    5.30    0.66
  10 -11  -1    5.19    0.82
 -11   1  -1    5.89    0.72
  10 -11  -1    6.50    0.87
  10 -11  -1    6.72    0.94
  -1 -10   1    5.67    0.73
  -1 -10   1    5.68    0.70
 -10  11   1    4.55    0.85
  -1 -10   1    5.51    0.68
  -1 -10   1    6.41    0.70
 -10  11   1    6.28    0.88
 -11   2  -1   12.81    1.39
   9 -11  -1   13.73    1.61
   9 -11  -1   13.67    1.55
   9 -11  -1   13.35    1.64
 -11   2  -1   16.24    1.52
  -2  -9   1   15.74    1.38
  -9  11   1   13.68    1.60
  -9  11   1   11.87    1.57
  11  -2   1   13.11    1.39
  -2  -9   1   12.57    1.46
  -2  -9   1   15.29    1.37
  -2  -9   1   13.88    1.43
  11  -2   1   12.02    1.43
  -9  11   1   11.58    1.61
   8 -11  -1   -0.17    0.20
 -11   3  -1   -0.04    0.14
   8 -11  -1   -0.08    0.14
   8 -11  -1    0.20    0.22
 -11   3  -1    0.13    0.16
  11  -3   1    0.04    0.13
  -3  -8   1   -0.01    0.12
  -8  11   1    0.12    0.22
  11  -3   1   -0.02    0.15
  -3  -8   1    0.07    0.09
  -8  11   1   -0.14    0.19
  -3  -8   1   -0.02    0.12
  -3  -8   1    0.04    0.11
  -3  -8   1   -0.04    0.10
  -8  11   1    0.04    0.19
 -11   4  -1   37.02    3.18
   7 -11  -1   30.59    3.42
   7 -11  -1   37.51    3.55
 -11   4  -1   29.63    3.46
   7 -11  -1   32.73    3.44
   7 -11  -1   30.64    3.29
   7 -11  -1   34.16    3.43
   7 -11  -1   33.93    3.39
 -11   4  -1   35.40    3.37
  11  -4   1   34.07    3.35
  -4  -7   1   28.15    3.23
  -7  11   1   25.89    3.36
  -7  11   1   34.87    3.51
  -4  -7   1   32.97    3.25
  11  -4   1   37.07    3.41
  -7  11   1   27.90    3.37
 -11   5  -1   46.82    4.67
 -11   5  -1   45.74    4.41
 -11   5  -1   42.24    4.80
   6 -11  -1   42.17    4.71
   6 -11  -1   50.12    4.56
   6 -11  -1   46.12    4.72
   6 -11  -1   43.47    4.82
   6 -11  -1   45.23    4.71
   6 -11  -1   51.21    4.67
  11  -5   1   42.23    4.68
  11  -5   1   46.86    4.63
  -5  -6   1   41.13    4.51
  -6  11   1   48.74    4.83
  11  -5   1   47.41    4.44
  11  -5   1   47.69    4.77
  11  -5   1   46.97    4.67
  -6  11   1   42.04    4.67
  -6  11   1   50.98    4.74
   5 -11  -1   45.48    4.68
   5 -11  -1   41.35    4.85
   5 -11  -1   45.38    4.75
   5 -11  -1   46.85    4.75
 -11   6  -1   47.06    4.73
   5 -11  -1   48.53    4.58
 -11   6  -1   48.53    4.75
 -11   6  -1   49.73    4.49
  11  -6   1   56.77    4.77
  11  -6   1   41.10    4.49
  11  -6   1   53.73    4.79
  11  -6   1   40.09    4.68
  11  -6   1   44.74    4.84
  -5  11   1   44.83    4.74
  -5  11   1   47.57    4.86
  -5  11   1   43.99    4.70
  -5  11   1   43.74    4.74
   4 -11  -1   29.36    3.30
   4 -11  -1   30.56    3.05
 -11   7  -1   37.69    3.29
 -11   7  -1   35.49    3.38
   4 -11  -1   27.93    3.17
 -11   7  -1   28.68    3.22
   4 -11  -1   28.15    3.22
  -4  11   1   28.09    2.96
  -4  11   1   33.45    3.18
  11  -7   1   36.00    3.23
  -4  11   1   35.61    3.23
  11  -7   1   34.17    3.26
  11  -7   1   24.29    3.05
  -4  11   1   26.95    3.20
  11  -7   1   34.45    3.33
  -4  11   1   28.54    3.27
  11  -7   1   28.16    3.24
   3 -11  -1   -0.16    0.19
   3 -11  -1    0.10    0.21
 -11   8  -1    0.23    0.24
 -11   8  -1   -0.01    0.23
   3 -11  -1    0.08    0.17
   3 -11  -1   -0.19    0.17
 -11   8  -1   -0.14    0.18
  11  -8   1   -0.14    0.16
  -8  -3   1    0.06    0.08
  -3  11   1    0.38    0.23
  -3  11   1    0.11    0.19
  -3  11   1   -0.08    0.18
  11  -8   1    0.01    0.18
  -3  11   1   -0.27    0.13
  11  -8   1    0.05    0.18
  -8  -3   1    0.07    0.09
  -3  11   1    0.10    0.19
  -3  11   1   -0.26    0.15
  11  -8   1    0.17    0.23
   2 -11  -1   14.04    1.64
   2 -11  -1   17.07    1.62
   2 -11  -1   17.24    1.71
 -11   9  -1   13.14    1.77
   2 -11  -1   14.91    1.73
 -11   9  -1   16.63    1.76
 -11   9  -1   12.14    1.71
  -2  11   1   15.86    1.65
  11  -9   1   15.13    1.66
  -9  -2   1   13.96    1.55
  -2  11   1   16.20    1.69
  -2  11   1   18.48    1.70
  -9  -2   1   13.73    1.55
  -2  11   1   15.20    1.59
  11  -9   1   16.11    1.80
  11  -9   1   14.74    1.71
   1 -11  -1    5.28    0.74
   1 -11  -1    5.73    0.74
   1 -11  -1    6.60    0.75
  10   1  -1    5.86    0.63
 -11  10  -1    6.67    0.90
   1 -11  -1    4.99    0.68
 -11  10  -1    5.69    0.90
 -10  -1   1    5.81    0.66
  11 -10   1    5.66    0.82
  -1  11   1    6.33    0.78
  -1  11   1    4.65    0.67
  -1  11   1    5.05    0.70
 -10  -1   1    5.80    0.60
 -10  -1   1    5.93    0.67
  11 -10   1    5.81    0.88
  11 -10   1    4.43    0.77
   0 -11  -1    0.08    0.19
   0 -11  -1   -0.12    0.16
   0 -11  -1   -0.11    0.15
 -11  11  -1   -0.22    0.24
 -11  11  -1    0.04    0.24
  11 -11   1   -0.04    0.21
  11 -11   1    0.22    0.24
  11 -11   1    0.16    0.25
 -11   0   1    0.05    0.14
  -1 -11  -1    9.13    1.12
 -11  12  -1    9.39    1.28
  -1 -11  -1    9.54    1.06
  -1 -11  -1   11.40    1.11
  11 -12   1    8.92    1.27
  11 -12   1    9.73    1.24
 -11  13  -1    2.72    0.69
  -2 -11  -1    4.43    0.58
  11 -13   1    4.37    0.78
  11 -13   1    3.93    0.74
 -11  14  -1   19.00    2.36
  11 -14   1   19.81    2.40
  11 -14   1   24.48    2.38
  13 -12  -1    5.83    0.96
  13 -12  -1    7.94    0.98
   1 -13   1    6.51    0.90
 -13  12   1    6.12    1.04
  12 -12  -1   -0.04    0.25
  12 -12  -1    0.02    0.27
   0 -12   1   -0.29    0.22
   0 -12   1   -0.05    0.25
 -12  12   1   -0.38    0.29
  11 -12  -1    6.96    1.13
  11 -12  -1    8.87    1.15
  -1 -11   1   10.21    1.01
 -11  12   1    6.84    1.15
  -1 -11   1   11.08    1.01
  -1 -11   1    7.77    1.01
  10 -12  -1    0.24    0.27
  10 -12  -1    0.37    0.29
  10 -12  -1    0.57    0.34
 -12   2  -1    0.14    0.18
  -2 -10   1    0.43    0.20
  -2 -10   1    0.18    0.19
 -10  12   1    1.01    0.38
 -10  12   1    0.64    0.32
  -2 -10   1    0.47    0.20
 -12   3  -1    0.07    0.18
   9 -12  -1    0.12    0.25
 -12   3  -1    0.23    0.19
   9 -12  -1    0.18    0.23
   9 -12  -1    0.14    0.25
  -3  -9   1   -0.01    0.14
  12  -3   1    0.13    0.15
  -3  -9   1    0.10    0.14
  -9  12   1    0.02    0.25
  -3  -9   1    0.06    0.12
  12  -3   1    0.07    0.19
  -3  -9   1    0.01    0.15
  -9  12   1   -0.12    0.22
 -12   4  -1    9.29    1.03
   8 -12  -1    7.99    1.13
   8 -12  -1    7.82    1.11
 -12   4  -1    8.34    0.95
   8 -12  -1    8.51    1.07
  -4  -8   1    8.12    0.90
  -8  12   1    8.13    1.07
  -8  12   1    8.43    1.12
  -4  -8   1    8.34    0.83
  -4  -8   1    7.44    0.82
  -4  -8   1    7.73    0.87
  12  -4   1    8.55    1.00
  12  -4   1    8.64    0.97
  -4  -8   1    9.01    0.91
   7 -12  -1    1.39    0.42
 -12   5  -1    0.96    0.33
 -12   5  -1    1.46    0.35
   7 -12  -1    1.05    0.37
   7 -12  -1    1.49    0.42
   7 -12  -1    1.23    0.42
 -12   5  -1    1.35    0.39
   7 -12  -1    1.81    0.43
  12  -5   1    1.27    0.20
  12  -5   1    1.54    0.36
  12  -5   1    1.59    0.37
  -5  -7   1    0.94    0.19
  -7  12   1    1.69    0.45
  12  -5   1    1.18    0.33
  -7  12   1    0.75    0.31
  -5  -7   1    1.37    0.21
  12  -5   1    1.22    0.28
   6 -12  -1    0.02    0.25
   6 -12  -1   -0.09    0.21
   6 -12  -1   -0.03    0.22
   6 -12  -1   -0.07    0.18
 -12   6  -1   -0.06    0.24
   6 -12  -1    0.02    0.21
 -12   6  -1    0.15    0.19
   6 -12  -1   -0.28    0.19
  12  -6   1    0.05    0.22
  -6  12   1   -0.06    0.20
  -6  12   1    0.12    0.25
  12  -6   1    0.12    0.15
  12  -6   1    0.03    0.19
  12  -6   1   -0.08    0.17
  -6  12   1    0.22    0.21
  12  -6   1    0.05    0.20
   5 -12  -1    1.76    0.43
 -12   7  -1    2.21    0.43
   5 -12  -1    0.53    0.32
 -12   7  -1    0.81    0.35
   5 -12  -1    0.65    0.34
  -5  12   1    1.13    0.36
  -5  12   1    1.70    0.35
  12  -7   1    1.17    0.34
  -5  12   1    1.49    0.38
  12  -7   1    1.20    0.36
  12  -7   1    0.92    0.28
  12  -7   1    1.46    0.37
 -12   8  -1    8.37    1.12
 -12   8  -1    6.69    1.00
   4 -12  -1    6.48    1.03
   4 -12  -1    8.41    1.05
   4 -12  -1    7.92    1.00
 -12   8  -1    7.96    1.06
  12  -8   1    8.62    1.01
  12  -8   1    8.32    1.08
  -4  12   1    8.84    0.99
  -4  12   1    7.68    0.92
  -4  12   1    6.43    0.96
  12  -8   1    9.24    1.08
  -4  12   1    8.55    1.01
  12  -8   1    7.32    0.92
 -12   9  -1    0.17    0.27
   3 -12  -1    0.35    0.25
   3 -12  -1    0.46    0.25
 -12   9  -1   -0.15    0.23
   3 -12  -1    0.01    0.21
  -3  12   1    0.22    0.18
  -3  12   1    0.09    0.20
  -3  12   1    0.06    0.20
  -9  -3   1    0.29    0.11
  12  -9   1    0.17    0.23
  -3  12   1    0.12    0.22
  -9  -3   1    0.35    0.11
  12  -9   1    0.15    0.24
  12  -9   1    0.02    0.20
   2 -12  -1    0.50    0.27
   2 -12  -1    0.91    0.29
 -12  10  -1    0.55    0.35
 -12  10  -1    0.87    0.40
  -2  12   1    0.29    0.23
 -10  -2   1    0.53    0.17
  -2  12   1    0.73    0.27
  12 -10   1    0.44    0.28
  12 -10   1    1.07    0.37
  12 -10   1    0.11    0.23
   1 -12  -1    9.98    1.10
 -12  11  -1    8.30    1.23
   1 -12  -1    9.13    1.12
 -12  11  -1   11.31    1.37
  12 -11   1   10.10    1.23
  12 -11   1    9.09    1.18
  -1  12   1    8.47    1.05
  -1  12   1    9.24    1.03
   0 -12  -1    0.03    0.25
 -12  12  -1   -0.07    0.31
   0 -12  -1   -0.33    0.23
  12 -12   1   -0.09    0.24
  12 -12   1   -0.56    0.24
 -12  13  -1    6.97    1.06
  12 -13   1    8.00    1.05
  12 -13   1    5.30    0.98
  13 -13  -1   -0.10    0.23
  13 -13  -1   -0.04    0.30
 -13  13   1   -0.26    0.34
  12 -13  -1    8.80    1.07
  12 -13  -1    7.70    1.08
 -12  13   1    4.86    0.99
  11 -13  -1    4.67    0.78
  11 -13  -1    4.15    0.78
  -2 -11   1    4.69    0.62
 -11  13   1    3.79    0.77
  10 -13  -1   15.57    1.68
 -13   3  -1   14.15    1.45
  10 -13  -1   16.41    1.66
 -10  13   1   12.83    1.63
  13  -3   1   12.83    1.38
  -3 -10   1   12.60    1.43
 -13   4  -1    6.10    0.75
   9 -13  -1    4.58    0.82
   9 -13  -1    6.04    0.94
   9 -13  -1    5.17    0.88
  13  -4   1    5.48    0.73
  -4  -9   1    4.95    0.63
  -9  13   1    5.82    0.85
  13  -4   1    5.82    0.70
   8 -13  -1   44.87    4.58
   8 -13  -1   46.09    4.77
   8 -13  -1   46.30    4.88
  -8  13   1   42.25    4.69
  -8  13   1   47.77    4.86
  13  -5   1   43.99    4.65
  13  -5   1   46.14    4.64
   7 -13  -1    0.35    0.30
   7 -13  -1    0.23    0.26
 -13   6  -1    0.57    0.30
   7 -13  -1    0.85    0.32
   7 -13  -1    0.54    0.32
 -13   6  -1    0.29    0.29
  13  -6   1    0.19    0.24
  13  -6   1    0.67    0.27
  13  -6   1    0.48    0.28
  -7  13   1    0.18    0.27
  -7  13   1    0.69    0.29
  13  -6   1    0.63    0.18
  13  -6   1    0.56    0.27
   6 -13  -1    0.36    0.28
   6 -13  -1    1.21    0.38
 -13   7  -1    0.31    0.33
 -13   7  -1    0.26    0.26
  -6  13   1    0.91    0.29
  13  -7   1    0.88    0.25
  13  -7   1   -0.08    0.23
  13  -7   1    0.38    0.29
  13  -7   1    0.78    0.31
  -6  13   1    0.55    0.31
  -6  13   1    0.28    0.26
   5 -13  -1   48.54    4.56
   5 -13  -1   45.12    4.61
 -13   8  -1   39.15    4.56
 -13   8  -1   41.87    4.73
   5 -13  -1   44.32    4.72
  -5  13   1   46.28    4.58
  13  -8   1   46.03    4.61
  -5  13   1   39.49    4.65
  13  -8   1   45.20    4.36
  13  -8   1   45.38    4.70
  13  -8   1   43.34    4.55
  -5  13   1   44.34    4.49
 -13   9  -1    6.70    0.95
 -13   9  -1    5.06    0.84
   4 -13  -1    5.00    0.79
  -4  13   1    5.52    0.64
  -4  13   1    4.89    0.77
  13  -9   1    5.75    0.87
  -4  13   1    4.56    0.75
  -4  13   1    4.58    0.73
  -4  13   1    4.66    0.75
  13  -9   1    5.31    0.78
  13  -9   1    5.53    0.73
 -13  10  -1   15.30    1.71
   3 -13  -1   11.42    1.55
 -13  10  -1   11.75    1.72
  -3  13   1   14.58    1.58
  -3  13   1   15.22    1.59
  13 -10   1   13.24    1.61
  13 -10   1   14.23    1.56
   2 -13  -1    4.28    0.67
 -13  11  -1    4.24    0.79
  -2  13   1    4.10    0.57
  13 -11   1    3.85    0.70
  -2  13   1    3.25    0.58
  13 -11   1    4.07    0.69
 -13  12  -1    5.52    0.98
   1 -13  -1    7.84    0.90
  13 -12   1    4.82    0.89
  13 -12   1    5.61    0.90
 -13  13  -1    0.22    0.38
  13 -13   1   -0.36    0.26
  13 -13   1    0.17    0.31
  11 -14  -1   19.60    2.30
  11 -14  -1   23.13    2.42
 -11  14   1   19.23    2.35
  10 -14  -1   10.03    1.30
  10 -14  -1   10.71    1.29
  14  -4   1    9.28    1.07
 -10  14   1    9.47    1.24
  14  -4   1    8.31    1.00
   9 -14  -1    0.67    0.38
   9 -14  -1    0.44    0.37
  -5  -9   1    0.07    0.17
  -9  14   1    0.26    0.29
  14  -5   1    0.20    0.28
  14  -5   1    0.12    0.22
   8 -14  -1   29.39    2.93
   8 -14  -1   24.76    3.00
  14  -6   1   24.54    2.88
  14  -6   1   30.52    2.94
  -8  14   1   27.41    2.93
   7 -14  -1   -0.29    0.30
  14  -7   1    0.12    0.16
  14  -7   1   -0.19    0.25
  -7  14   1    0.04    0.23
  14  -7   1   -0.17    0.23
 -14   8  -1   27.53    3.04
   6 -14  -1   27.47    3.03
  -6  14   1   25.91    2.96
  14  -8   1   30.22    2.87
  14  -8   1   24.26    2.93
  -6  14   1   25.36    2.82
  14  -8   1   24.26    2.70
  14  -8   1   30.97    2.95
 -14   9  -1    0.70    0.36
  -5  14   1    0.09    0.27
  -5  14   1    0.64    0.36
  14  -9   1   -0.19    0.23
  14  -9   1    0.34    0.25
  -5  14   1    0.18    0.20
  -5  14   1    0.63    0.36
   4 -14  -1    6.57    1.09
  14 -10   1    8.39    1.06
  14 -10   1    7.65    1.10
  -4  14   1   10.04    1.14
  -4  14   1   10.27    1.14
   3 -14  -1   17.35    2.21
 -14  11  -1   26.15    2.45
  -3  14   1   16.78    2.19
  14 -11   1   21.02    2.29
  -3  14   1   20.12    2.19
  14 -11   1   23.30    2.21
  -2  14   1    0.94    0.28
  15  -6   1    2.50    0.52
  15  -6   1    2.51    0.50
  -9  15   1    1.98    0.53
  15  -7   1   14.67    1.75
  -8  15   1   15.57    1.77
  15  -8   1   19.05    1.83
  15  -8   1   17.97    1.93
  15  -8   1   14.51    1.65
  -7  15   1   15.23    1.82
  15  -9   1    2.36    0.46
  -6  15   1    2.38    0.44
  15  -9   1    1.76    0.47
   0   0  -2  760.67   76.24
   0   0  -2  792.62   76.59
   0   0  -2  829.34   76.45
   0   0   2  715.13   76.20
   0   0   2  859.42   78.37
   0   0   2  707.86   76.42
   0   1  -2   37.41    3.65
  -1   0  -2   30.15    3.62
  -1   0  -2   37.08    3.67
   0   1  -2   40.59    3.58
  -1   0  -2   39.40    3.65
   1  -1  -2   36.18    3.75
  -1   0  -2   36.96    3.67
   0   1  -2   36.09    3.62
   1  -1  -2   37.43    3.65
   1  -1  -2   35.75    3.67
   0   1  -2   41.08    3.67
   0   1  -2   41.86    3.68
   0   1  -2   40.05    3.60
   1  -1  -2   38.45    3.66
  -1   0  -2   34.76    3.62
   1  -1  -2   32.01    3.58
   0   1  -2   36.60    3.76
   0   1  -2   35.81    3.45
   1  -1  -2   39.86    3.46
  -1   0  -2   42.34    3.66
  -1   0  -2   34.64    3.75
   1  -1  -2   40.44    3.76
   1  -1  -2   34.91    3.53
   1  -1  -2   37.74    3.66
  -1   0  -2   39.04    3.45
   1   0   2   36.37    3.44
   0  -1   2   30.74    3.64
   0  -1   2   34.77    3.60
   1   0   2   35.32    3.68
  -1   1   2   36.39    3.45
  -1   1   2   38.96    3.68
   0  -1   2   39.80    3.58
  -1   1   2   35.12    3.75
   0  -1   2   32.99    3.65
  -1   1   2   40.08    3.54
   0  -1   2   38.99    3.76
   0  -1   2   36.12    3.75
  -1   1   2   32.95    3.65
   1   0   2   41.57    3.78
  -1   1   2   43.01    3.67
   1   0   2   31.63    3.64
  -1   1   2   36.76    3.65
   1   0   2   35.67    3.45
   1   0   2   37.13    3.67
   0  -1   2   37.58    3.66
   1   0   2   30.59    3.68
   1   0  -2   38.39    3.56
  -1   1  -2   37.41    3.62
   1   0  -2   41.78    3.60
   0  -1  -2   36.48    3.70
  -1   1  -2   33.32    3.59
   0  -1  -2   35.21    3.69
   0  -1  -2   40.08    3.60
  -1   1  -2   41.31    3.70
   0  -1  -2   34.29    3.53
   0  -1  -2   36.89    3.62
  -1   1  -2   31.40    3.55
   1   0  -2   32.77    3.62
  -1   1  -2   38.79    3.60
   1   0  -2   41.14    3.62
  -1   1  -2   33.23    3.40
  -1   1  -2   37.31    3.61
   0  -1  -2   40.08    3.63
   1   0  -2   29.62    3.60
   1   0  -2   37.88    3.69
   0  -1  -2   35.01    3.61
   1   0  -2   36.13    3.39
  -1   1  -2   35.97    3.57
  -1   1  -2   30.56    3.69
   0  -1  -2   42.58    3.48
   0   1   2   42.75    3.70
   0   1   2   37.08    3.60
  -1   0   2   40.85    3.60
   0   1   2   37.49    3.62
  -1   0   2   40.61    3.71
   0   1   2   32.43    3.62
   0   1   2   31.29    3.60
   1  -1   2   37.89    3.60
   0   1   2   37.10    3.39
   1  -1   2   30.06    3.54
   1  -1   2   32.64    3.61
   1  -1   2   31.51    3.47
   0   1   2   32.60    3.40
   1  -1   2   33.15    3.70
  -1   0   2   30.37    3.61
  -1   0   2   42.58    3.60
  -1   0   2   38.35    3.63
   0   1   2   41.62    3.48
   1  -1   2   32.12    3.56
   1  -1   2   36.11    3.70
  -1   0   2   36.41    3.56
  -1   0   2   39.99    3.70
  -1   0   2   36.58    3.52
   2  -1  -2   45.72    4.53
  -1   2  -2   40.21    4.80
  -1  -1  -2   41.44    4.78
   2  -1  -2   48.31    4.52
  -1  -1  -2   48.42    4.52
  -1  -1  -2   55.17    4.80
   2  -1  -2   48.82    4.82
   2  -1  -2   42.13    4.80
   2  -1  -2   52.75    4.93
   2  -1  -2   48.48    4.72
  -1   2  -2   57.46    4.83
  -1   2  -2   49.88    4.93
  -1  -1  -2   43.59    4.92
   2  -1  -2   49.05    4.79
   2  -1  -2   51.51    4.73
  -1  -1  -2   48.03    4.62
  -1   2  -2   46.02    4.79
  -1   2  -2   45.58    4.53
  -1   2  -2   45.13    4.81
  -1  -1  -2   47.95    4.80
  -1   2  -2   56.50    4.94
  -1   2  -2   48.22    4.81
  -1  -1  -2   53.72    4.52
   2  -1  -2   52.02    4.82
  -1   2  -2   54.75    4.64
   2  -1  -2   49.88    4.80
  -1  -1  -2   48.60    4.82
   2  -1  -2   52.72    4.63
  -2   1   2   47.97    4.79
  -2   1   2   52.75    4.73
  -2   1   2   52.01    4.64
   1  -2   2   42.07    4.92
   1   1   2   41.82    4.48
   1   1   2   47.59    4.82
   1   1   2   46.06    4.81
   1  -2   2   44.02    4.92
   1  -2   2   53.69    4.83
  -2   1   2   53.30    4.54
   1   1   2   48.55    4.52
   1   1   2   51.14    4.78
   1  -2   2   46.37    4.73
   1  -2   2   49.99    4.80
  -2   1   2   42.60    4.91
  -2   1   2   57.23    4.80
   1   1   2   52.72    4.78
   1  -2   2   47.59    4.82
  -2   1   2   41.41    4.92
   1  -2   2   52.04    4.64
  -2   1   2   45.45    4.80
   1   1   2   50.70    4.92
   1  -2   2   46.75    4.79
  -2   1   2   46.18    4.81
  -2   1   2   50.61    4.53
   1   1   2   44.18    4.51
   1   1   2   48.35    4.79
   1   1   2   44.48    4.62
  -2   1   2   47.08    4.82
   1   1   2   40.00    4.91
   1  -2   2   54.15    4.81
   1   1   2   52.46    4.92
   3  -2  -2   46.48    4.60
   3  -2  -2   49.20    4.32
   3  -2  -2   40.67    4.56
  -2  -1  -2   47.89    4.29
  -2  -1  -2   45.53    4.51
   3  -2  -2   52.97    4.54
  -2  -1  -2   47.42    4.56
  -1   3  -2   43.44    4.23
   3  -2  -2   45.41    4.31
  -1   3  -2   41.90    4.30
   3  -2  -2   53.98    4.43
  -1   3  -2   48.73    4.31
  -1   3  -2   43.07    4.41
  -1   3  -2   43.11    4.59
  -2  -1  -2   50.38    4.28
  -2  -1  -2   44.40    4.39
  -1   3  -2   48.16    4.54
  -1   3  -2   47.34    4.58
   3  -2  -2   49.53    4.70
   3  -2  -2   51.26    4.60
   3  -2  -2   41.91    4.57
  -1   3  -2   46.57    4.69
  -1   3  -2   50.06    4.50
   3  -2  -2   44.39    4.58
  -2  -1  -2   41.59    4.54
  -2  -1  -2   41.77    4.59
  -1   3  -2   51.86    4.57
  -1   3  -2   40.78    4.68
  -1   3  -2   52.82    4.57
  -2  -1  -2   49.15    4.56
  -2  -1  -2   42.54    4.29
  -2  -1  -2   46.25    4.56
   2   1   2   46.11    4.67
   1  -3   2   47.92    4.70
  -3   2   2   45.51    4.51
  -3   2   2   52.35    4.60
   2   1   2   46.46    4.28
   2   1   2   52.33    4.54
   2   1   2   44.32    4.53
   2   1   2   40.96    4.57
  -3   2   2   44.17    4.70
  -3   2   2   54.22    4.33
  -3   2   2   47.74    4.57
   1  -3   2   51.64    4.42
   2   1   2   38.60    4.57
  -3   2   2   38.19    4.31
   1  -3   2   42.51    4.53
   1  -3   2   38.33    4.55
  -3   2   2   37.79    4.56
  -3   2   2   38.65    4.57
  -3   2   2   48.62    4.60
   1  -3   2   46.70    4.58
   1  -3   2   49.22    4.57
   1  -3   2   49.87    4.32
   1  -3   2   44.60    4.50
   1  -3   2   47.13    4.59
   1  -3   2   46.82    4.69
   1  -3   2   46.37    4.58
  -2   0  -2  131.98   11.94
  -2   0  -2  122.21   10.84
   0   2  -2  119.15   10.97
   0   2  -2  118.91   11.59
   0   2  -2  103.98   11.43
   2  -2  -2  112.45   11.45
   0   2  -2  123.55   11.92
  -2   0  -2  128.91   11.21
   0   2  -2  119.58   11.91
  -2   0  -2  120.42   11.62
  -2   0  -2  114.94   11.66
  -2   0  -2  121.66   10.96
   2  -2  -2  107.69   11.63
  -2   0  -2  117.99   11.47
  -2   0  -2  129.94   11.92
   2  -2  -2  115.69   11.61
   0   2  -2  130.04   10.97
  -2   0  -2  102.42   11.66
  -2   0  -2  127.80   11.60
  -2   0  -2  122.35   11.63
   2  -2  -2  117.37   10.98
  -2   0  -2  114.51   11.50
   2  -2  -2  120.41   10.98
   2  -2  -2  128.27   11.68
   0   2  -2  133.99   11.61
   2  -2  -2  105.65   11.22
   2  -2  -2  119.72   11.61
   2  -2  -2  102.74   11.92
   0   2  -2   99.15   11.49
  -2   2   2  105.35   11.22
  -2   2   2  114.82   11.46
   0  -2   2  113.12   11.60
  -2   2   2  114.28   11.39
   0  -2   2  106.93   11.65
   0  -2   2  127.06   11.62
   0  -2   2  119.60   11.44
   0  -2   2  120.69   11.38
   0  -2   2  122.76   10.82
  -2   2   2  114.76   11.93
   2   0   2  106.18   11.61
  -2   2   2  135.27   11.68
   2   0   2  127.61   11.92
   2   0   2  118.27   11.21
   2   0   2  125.91   10.97
   0  -2   2  127.60   11.92
   0  -2   2  100.27   11.59
   2   0   2  104.54   11.64
  -2   2   2  121.85   11.64
   0  -2   2  132.99   11.22
   0  -2   2  121.92   11.92
   2   0   2  105.76   10.95
  -2   2   2  126.96   11.93
   2   0   2  129.41   11.45
   2   0   2  117.47   11.68
   0  -2   2  100.37   10.96
  -2   2   2  109.54   11.61
   2   0   2  113.79   11.66
   0  -2   2  121.87   11.66
  -2   2   2  130.53   10.98
   2   0   2  110.15   10.84
  -2   1  -2   52.55    4.48
  -2   1  -2   42.02    4.63
  -2   1  -2   42.89    4.80
   1  -2  -2   41.27    4.80
   1  -2  -2   53.65    4.72
  -2   1  -2   48.94    4.81
   1  -2  -2   39.96    4.80
  -2   1  -2   46.62    4.53
   1   1  -2   48.60    4.82
   1   1  -2   44.89    4.79
  -2   1  -2   51.83    4.77
   1  -2  -2   56.07    4.94
   1   1  -2   43.99    4.81
   1  -2  -2   49.93    4.82
   1   1  -2   42.74    4.78
   1   1  -2   55.67    4.79
  -2   1  -2   41.85    4.93
   1  -2  -2   47.53    4.64
  -2   1  -2   48.00    4.83
  -2   1  -2   43.92    4.83
   1   1  -2   57.20    4.92
  -2   1  -2   41.78    4.93
   1   1  -2   56.09    4.92
   1  -2  -2   43.48    4.54
   1   1  -2   56.30    4.81
  -1   2   2   50.02    4.54
   2  -1   2   43.71    4.80
  -1  -1   2   57.37    4.83
  -1   2   2   52.90    4.81
   2  -1   2   49.28    4.94
  -1   2   2   44.46    4.93
  -1  -1   2   41.99    4.78
   2  -1   2   42.37    4.63
  -1  -1   2   49.46    4.79
  -1   2   2   51.30    4.65
   2  -1   2   43.88    4.53
  -1   2   2   49.16    4.82
  -1  -1   2   46.13    4.92
  -1   2   2   47.29    4.71
   2  -1   2   50.83    4.48
  -1  -1   2   52.95    4.73
   2  -1   2   55.46    4.83
  -1  -1   2   44.92    4.79
   2  -1   2   49.46    4.94
  -1   2   2   51.80    4.94
  -1  -1   2   41.90    4.53
  -1   2   2   57.08    4.55
  -1   2   2   53.69    4.84
  -1   2   2   53.14    4.83
   2  -1   2   47.76    4.82
  -1  -1   2   48.45    4.82
  -1  -1   2   46.50    4.93
   2  -1   2   49.18    4.77
   2  -1   2   57.54    4.82
   0  -2  -2   99.59   11.34
   0  -2  -2  128.34   11.61
  -2   2  -2  123.98   10.53
  -2   2  -2  130.25   11.31
   0  -2  -2  111.28   11.08
   0  -2  -2  118.88   11.61
  -2   2  -2  114.07   11.33
   0  -2  -2  107.04   11.28
  -2   2  -2  130.62   11.37
   2   0  -2  118.70   11.28
  -2   2  -2  111.93   11.30
   0  -2  -2  103.83   10.91
  -2   2  -2  103.00   11.15
   0  -2  -2   99.36   11.32
  -2   2  -2  118.54   10.68
   0  -2  -2  118.07   11.36
  -2   2  -2   97.92   11.20
   0  -2  -2  103.95   10.68
   2   0  -2  104.26   11.31
   2   0  -2  122.00   11.31
   2   0  -2  109.41   11.61
   0  -2  -2  120.59   11.35
   2  -2   2  105.56   11.32
   0   2   2  105.58   11.60
   0   2   2  116.43   11.28
   2  -2   2  115.52   11.61
   0   2   2  125.87   10.67
   2  -2   2  110.66   10.92
   0   2   2  102.37   11.59
  -2   0   2  123.61   11.30
  -2   0   2  116.33   11.13
   2  -2   2  111.27   11.30
  -2   0   2  128.52   11.34
  -2   0   2  111.43   11.33
   0   2   2  113.98   11.36
  -2   0   2  107.61   11.59
  -2   0   2  123.40   11.30
   2  -2   2  125.83   11.37
   2  -2   2  118.55   11.21
   0   2   2  118.34   11.32
  -2   0   2  121.83   11.28
   0   2   2  124.78   11.30
  -2   0   2  115.34   10.67
  -1  -2  -2   49.17    4.58
   3  -1  -2   38.12    4.58
  -2   3  -2   48.75    4.52
  -2   3  -2   44.89    4.59
  -1  -2  -2   43.25    4.55
   3  -1  -2   44.76    4.59
   3  -1  -2   40.52    4.56
  -2   3  -2   46.75    4.71
  -2   3  -2   52.03    4.60
  -1  -2  -2   44.74    4.30
   3  -1  -2   45.17    4.56
  -2   3  -2   47.98    4.33
   3  -1  -2   48.80    4.70
   3  -1  -2   43.76    4.56
  -2   3  -2   39.17    4.70
   3  -1  -2   48.21    4.41
   3  -1  -2   54.05    4.51
  -2   3  -2   48.19    4.61
  -1  -2  -2   50.70    4.59
  -1  -2  -2   53.65    4.59
   3  -1  -2   40.60    4.49
  -2   3  -2   44.75    4.59
  -2   3  -2   42.78    4.58
  -2   3  -2   45.48    4.43
   3  -1  -2   48.01    4.69
  -1  -2  -2   47.15    4.68
  -2   3  -2   44.22    4.54
  -2   3  -2   45.52    4.58
  -1  -2  -2   41.82    4.59
  -1  -2  -2   44.81    4.30
  -1  -2  -2   46.35    4.70
  -2   3  -2   51.69    4.61
   2  -3   2   46.50    4.71
   2  -3   2   51.67    4.71
  -3   1   2   52.66    4.60
   2  -3   2   47.14    4.55
   1   2   2   43.58    4.39
  -3   1   2   44.50    4.58
   1   2   2   51.16    4.58
   1   2   2   43.51    4.39
   2  -3   2   47.46    4.59
   2  -3   2   48.72    4.52
  -3   1   2   51.04    4.70
  -3   1   2   40.11    4.31
   2  -3   2   42.81    4.58
   1   2   2   43.26    4.55
   1   2   2   46.39    4.28
   1   2   2   53.45    4.70
   1   2   2   40.09    4.55
   2  -3   2   49.18    4.59
   1   2   2   44.02    4.55
  -3   1   2   49.94    4.70
  -3   1   2   48.72    4.59
  -3   1   2   50.31    4.50
  -3   1   2   38.58    4.56
   1   2   2   39.06    4.59
   2  -3   2   39.93    4.42
  -3   1   2   50.26    4.57
   1   2   2   49.70    4.55
   1   2   2   42.99    4.67
  -3   1   2   48.21    4.31
   4  -2  -2    5.11    0.46
   4  -2  -2    3.21    0.45
  -2  -2  -2    4.67    0.45
  -2  -2  -2    3.68    0.44
  -2   4  -2    3.90    0.46
  -2   4  -2    4.23    0.48
  -2  -2  -2    3.42    0.42
  -2  -2  -2    4.00    0.45
  -2   4  -2    4.99    0.49
  -2   4  -2    4.43    0.43
  -2  -2  -2    4.28    0.44
  -2   4  -2    4.37    0.47
   4  -2  -2    3.19    0.45
   4  -2  -2    3.95    0.47
  -2   4  -2    3.99    0.46
  -2  -2  -2    2.70    0.44
   4  -2  -2    3.38    0.44
  -2   4  -2    3.91    0.45
   4  -2  -2    3.44    0.45
  -2  -2  -2    3.87    0.46
  -2   4  -2    3.37    0.46
  -2  -2  -2    3.56    0.43
  -2  -2  -2    4.39    0.43
  -2   4  -2    3.35    0.46
  -2  -2  -2    4.99    0.44
   4  -2  -2    4.20    0.47
   4  -2  -2    4.46    0.46
  -2   4  -2    4.15    0.43
   4  -2  -2    3.15    0.43
   4  -2  -2    3.66    0.41
   4  -2  -2    3.32    0.43
   4  -2  -2    4.69    0.48
  -2  -2  -2    3.63    0.40
  -2   4  -2    4.03    0.46
   4  -2  -2    4.27    0.48
  -2   4  -2    4.58    0.46
  -4   2   2    4.38    0.44
   2  -4   2    4.32    0.44
   2  -4   2    3.88    0.47
  -4   2   2    4.57    0.49
  -4   2   2    3.89    0.46
  -4   2   2    3.86    0.45
   2   2   2    4.15    0.42
   2   2   2    3.39    0.41
   2  -4   2    3.48    0.45
   2  -4   2    3.41    0.44
   2  -4   2    3.92    0.47
   2  -4   2    4.40    0.47
   2  -4   2    4.49    0.49
  -4   2   2    4.93    0.46
   2  -4   2    3.69    0.48
  -4   2   2    3.92    0.46
  -4   2   2    5.59    0.50
   2   2   2    2.97    0.44
   2  -4   2    3.50    0.46
  -4   2   2    3.90    0.46
   2   2   2    4.45    0.42
   2  -4   2    3.88    0.46
   2  -4   2    4.62    0.47
  -4   2   2    3.32    0.42
   5  -3  -2   84.68    8.26
  -2   5  -2   84.56    7.79
   5  -3  -2   82.51    8.14
  -3  -2  -2   76.00    8.21
  -2   5  -2   82.37    8.25
  -2   5  -2   94.56    8.31
  -2   5  -2   72.89    8.07
   5  -3  -2   87.81    8.20
  -2   5  -2   98.09    7.80
   5  -3  -2   84.11    7.80
   5  -3  -2   76.63    7.97
  -3  -2  -2   82.70    8.22
  -3  -2  -2   83.83    8.45
  -2   5  -2   92.72    8.26
  -3  -2  -2   88.53    7.93
   5  -3  -2   86.88    8.49
  -2   5  -2   84.72    8.20
   5  -3  -2   76.94    8.27
  -2   5  -2   79.95    8.30
  -2   5  -2   92.40    7.67
  -3  -2  -2   86.62    8.23
   5  -3  -2   78.11    8.48
  -2   5  -2   85.65    8.49
   5  -3  -2   82.49    8.28
  -2   5  -2   85.43    8.27
  -2   5  -2   84.72    7.98
   5  -3  -2   77.59    8.30
   5  -3  -2   86.47    8.28
   5  -3  -2   94.91    8.32
  -3  -2  -2   90.99    7.74
  -3  -2  -2   80.02    8.14
  -2   5  -2   89.70    8.49
  -3  -2  -2   75.76    8.45
   3   2   2   73.93    7.73
  -5   3   2   91.53    8.16
   2  -5   2   92.10    8.31
   2  -5   2   70.03    8.27
  -5   3   2   91.36    8.30
  -5   3   2   93.68    8.50
   2  -5   2   81.66    8.26
  -5   3   2   86.81    8.27
  -5   3   2   75.46    8.49
   2  -5   2   77.28    8.19
   2  -5   2   86.20    8.26
  -5   3   2   78.91    7.80
  -5   3   2   69.70    8.25
  -5   3   2   77.89    8.30
  -5   3   2   79.82    7.81
  -5   3   2   81.88    8.31
   2  -5   2   77.68    7.80
   2  -5   2   75.06    7.97
   2  -5   2   75.53    8.48
   2  -5   2   84.77    8.28
   2  -5   2   83.67    8.15
   2  -5   2   99.07    8.51
  -1   4  -2   17.04    1.36
  -3  -1  -2   13.27    1.44
   4  -3  -2   13.72    1.51
   4  -3  -2   13.92    1.42
   4  -3  -2   12.97    1.47
   4  -3  -2   16.10    1.53
  -1   4  -2   12.91    1.46
  -3  -1  -2   15.24    1.51
   4  -3  -2   16.02    1.39
  -3  -1  -2   14.32    1.47
  -1   4  -2   15.15    1.50
  -1   4  -2   16.08    1.51
  -1   4  -2   13.68    1.45
  -1   4  -2   13.96    1.45
   4  -3  -2   13.97    1.48
  -3  -1  -2   13.02    1.38
  -1   4  -2   14.85    1.36
  -1   4  -2   12.68    1.44
  -1   4  -2   11.78    1.44
  -3  -1  -2   14.17    1.43
  -3  -1  -2   17.62    1.47
   4  -3  -2   12.72    1.47
  -1   4  -2   14.32    1.47
   4  -3  -2   13.62    1.47
  -1   4  -2   14.44    1.42
  -3  -1  -2   16.24    1.47
  -1   4  -2   14.31    1.34
   4  -3  -2   13.07    1.45
  -3  -1  -2   16.01    1.43
  -3  -1  -2   17.05    1.43
   1  -4   2   14.14    1.47
  -4   3   2   13.34    1.47
  -4   3   2   15.67    1.49
  -4   3   2   14.79    1.45
  -4   3   2   13.94    1.47
   1  -4   2   14.83    1.38
   3   1   2   14.36    1.45
   1  -4   2   14.85    1.45
  -4   3   2   13.39    1.39
   1  -4   2   13.30    1.46
  -4   3   2   11.46    1.38
   1  -4   2   14.99    1.50
   1  -4   2   14.32    1.44
  -4   3   2   14.10    1.48
  -4   3   2   12.86    1.51
   3   1   2   17.60    1.44
   1  -4   2   14.06    1.50
   1  -4   2   12.78    1.40
   1  -4   2   12.59    1.46
  -4   3   2   14.20    1.52
   3   1   2   11.17    1.37
   1  -4   2   12.54    1.45
   1  -4   2   15.01    1.37
  -4   3   2   12.40    1.48
   1  -4   2   14.35    1.46
   3   1   2   13.33    1.42
   1  -4   2   17.22    1.48
   3   1   2   12.38    1.43
  -3   0  -2  100.08    9.71
   3  -3  -2   82.60    9.97
   0   3  -2   97.91    9.74
   0   3  -2  102.50    9.95
   0   3  -2  103.39    9.68
   3  -3  -2   94.71    9.58
   3  -3  -2   90.20    9.17
   3  -3  -2  105.45    9.19
  -3   0  -2   95.30    9.96
  -3   0  -2  102.21    9.61
   0   3  -2   96.25    9.36
   3  -3  -2  108.28    9.72
  -3   0  -2   97.76    9.68
   0   3  -2  110.47    9.72
   3  -3  -2   92.06    9.62
   3  -3  -2   95.13    9.71
   0   3  -2   97.02    9.69
  -3   0  -2   90.24    9.06
  -3   0  -2   99.76    9.70
   0   3  -2   99.05    9.95
   3  -3  -2   94.71    9.98
  -3   0  -2   90.94    9.74
   3  -3  -2  107.17    9.77
  -3   0  -2  109.31    9.96
  -3   0  -2  101.31    9.15
   3  -3  -2   85.54    9.73
   3  -3  -2  110.10    9.40
   0   3  -2  104.20    9.74
   3  -3  -2   97.55    9.76
   0   3  -2   98.95    9.70
   0  -3   2   99.18    9.37
   0  -3   2   90.23    9.60
  -3   3   2   93.77    9.18
   3   0   2   96.24    9.97
   0  -3   2  110.62    9.71
   0  -3   2  100.42    9.04
   0  -3   2   95.97    9.15
  -3   3   2   99.56    9.74
   0  -3   2  110.25    9.74
  -3   3   2  109.31    9.72
   3   0   2  100.81    9.35
   0  -3   2  113.22    9.74
   3   0   2  102.44    9.70
   0  -3   2   96.33    9.95
   3   0   2   97.40    9.73
   0  -3   2  101.48    9.71
   3   0   2   88.03    9.70
   3   0   2   84.98    9.75
   0  -3   2  100.16    9.96
   3   0   2  108.83    9.68
   0  -3   2   95.89    9.69
   0  -3   2   86.73    9.15
   3   0   2   97.78    9.70
   0  -3   2   84.61    9.55
  -3   3   2   94.97    9.71
  -3   3   2  104.55    9.77
  -3   3   2   92.65    9.97
   0  -3   2   97.86    9.68
   3   0   2   92.03    9.94
   0  -3   2  108.33    9.50
   3   0   2   88.27    9.06
   2  -3  -2   41.61    4.76
  -3   1  -2   44.59    4.65
   2  -3  -2   54.65    4.66
  -3   1  -2   52.88    4.60
   1   2  -2   47.32    4.62
   2  -3  -2   50.08    4.77
  -3   1  -2   38.48    4.64
  -3   1  -2   47.06    4.33
  -3   1  -2   50.39    4.76
  -3   1  -2   39.66    4.56
  -3   1  -2   42.92    4.62
   2  -3  -2   47.19    4.58
   1   2  -2   43.70    4.57
   2  -3  -2   43.20    4.64
  -3   1  -2   45.09    4.75
   2  -3  -2   38.68    4.65
   1   2  -2   49.55    4.73
  -3   1  -2   50.85    4.64
  -3   1  -2   52.18    4.64
   2  -3  -2   45.34    4.63
   1   2  -2   42.21    4.64
   2  -3  -2   47.15    4.49
   2  -3  -2   45.55    4.39
  -1  -2   2   45.96    4.62
  -2   3   2   39.31    4.63
  -2   3   2   51.27    4.38
  -2   3   2   43.29    4.57
  -2   3   2   47.81    4.66
  -1  -2   2   52.73    4.62
   3  -1   2   46.13    4.58
  -2   3   2   51.16    4.77
  -1  -2   2   52.02    4.61
  -2   3   2   42.99    4.54
   3  -1   2   47.56    4.75
   3  -1   2   55.16    4.66
   3  -1   2   53.87    4.65
   3  -1   2   45.34    4.32
   3  -1   2   46.19    4.62
   3  -1   2   48.31    4.47
  -1  -2   2   44.80    4.32
  -2   3   2   52.34    4.39
   3  -1   2   42.35    4.64
  -2   3   2   38.30    4.65
   3  -1   2   48.89    4.76
  -1  -2   2   49.53    4.63
  -1  -2   2   44.33    4.73
   3  -1   2   43.70    4.63
  -2   3   2   47.18    4.48
   3  -1   2   48.80    4.36
  -3   2  -2   45.25    4.72
  -3   2  -2   41.17    4.83
   1  -3  -2   48.30    4.66
   1  -3  -2   48.38    4.64
  -3   2  -2   46.60    4.44
  -3   2  -2   45.44    4.83
   2   1  -2   45.42    4.69
   1  -3  -2   44.36    4.44
   1  -3  -2   44.93    4.44
  -3   2  -2   41.68    4.70
  -3   2  -2   50.10    4.71
  -3   2  -2   56.17    4.73
  -3   2  -2   48.56    4.67
   1  -3  -2   42.87    4.61
   1  -3  -2   46.79    4.70
   2   1  -2   49.15    4.70
   1  -3  -2   50.64    4.73
  -3   2  -2   45.42    4.37
   1  -3  -2   47.35    4.71
  -3   2  -2   50.33    4.65
   1  -3  -2   41.78    4.72
   1  -3  -2   52.39    4.83
   1  -3  -2   50.40    4.55
   1  -3  -2   53.98    4.70
   1  -3  -2   42.94    4.83
   3  -2   2   53.40    4.74
   3  -2   2   44.63    4.43
  -1   3   2   44.80    4.44
  -2  -1   2   46.53    4.67
  -1   3   2   52.80    4.72
  -1   3   2   43.64    4.82
   3  -2   2   46.55    4.71
   3  -2   2   49.54    4.73
  -1   3   2   51.51    4.73
  -1   3   2   43.82    4.83
   3  -2   2   40.87    4.71
  -2  -1   2   50.01    4.68
   3  -2   2   52.99    4.84
  -2  -1   2   45.82    4.80
  -1   3   2   44.16    4.70
   3  -2   2   45.89    4.67
  -2  -1   2   48.76    4.71
  -1   3   2   44.80    4.72
  -1   3   2   50.78    4.54
  -1   3   2   47.60    4.61
  -2  -1   2   41.69    4.80
  -2  -1   2   51.31    4.67
  -2  -1   2   46.83    4.70
  -1   3   2   50.33    4.71
  -1   3   2   46.33    4.43
   3  -2   2   48.65    4.84
   3  -2   2   52.95    4.71
   3   0  -2   95.80    9.39
   3   0  -2   88.59    9.64
   3   0  -2   93.96    9.38
  -3   3  -2   98.86    9.34
  -3   3  -2   85.06    8.88
   0  -3  -2  102.77    9.44
  -3   3  -2   99.12    9.41
   0  -3  -2   93.86    8.89
   0  -3  -2   91.22    9.22
   3   0  -2  104.33    9.43
   0  -3  -2   93.43    9.65
   0  -3  -2   96.61    9.65
   0  -3  -2   87.92    9.39
   0  -3  -2   98.50    9.42
   0  -3  -2   93.28    8.87
   0  -3  -2  107.24    9.45
  -3   3  -2   96.74    9.41
  -3   3  -2   96.25    9.67
   3   0  -2   87.45    9.43
   0  -3  -2   80.44    9.30
   0  -3  -2   99.86    9.08
  -3   3  -2   89.22    9.43
   0   3   2   92.40    9.45
   3  -3   2   85.80    8.89
  -3   0   2   96.51    9.38
  -3   0   2  111.98    9.42
   3  -3   2   96.71    9.34
   3  -3   2   98.60    9.44
   3  -3   2   90.65    9.29
  -3   0   2   88.25    9.63
   0   3   2   96.63    9.66
  -3   0   2   89.58    9.42
  -3   0   2  105.00    9.25
   3  -3   2   89.84    9.67
   0   3   2  104.99    9.41
   3  -3   2   91.98    9.41
   0   3   2   97.51    8.86
   0   3   2   92.83    9.43
   0   3   2   98.25    9.40
  -3   0   2   93.10    9.63
   3  -3   2   85.24    9.45
   3  -3   2  111.88    9.42
   3  -3   2   95.77    9.46
   0   3   2   96.31    8.86
   0   3   2   90.98    9.64
  -3   0   2   97.03    9.27
  -3   0   2  100.32    9.39
   3  -3   2   91.91    9.67
  -3   0   2   94.19    9.43
   3  -3   2  100.43    9.10
   0   3   2   97.94    9.38
   4  -1  -2   14.45    1.41
  -1  -3  -2   14.14    1.43
   4  -1  -2   16.67    1.42
  -1  -3  -2   15.39    1.33
   4  -1  -2   14.97    1.43
  -3   4  -2   16.40    1.47
   4  -1  -2   16.55    1.46
  -3   4  -2   14.48    1.45
  -3   4  -2   12.22    1.45
  -3   4  -2   14.66    1.45
  -1  -3  -2   13.56    1.41
   4  -1  -2   12.95    1.40
  -3   4  -2   13.09    1.49
  -3   4  -2   13.69    1.43
  -1  -3  -2   13.85    1.31
  -3   4  -2   14.09    1.45
  -1  -3  -2   13.56    1.45
  -1  -3  -2   12.92    1.35
  -1  -3  -2   12.45    1.39
  -3   4  -2   12.65    1.49
  -3   4  -2   13.92    1.45
   4  -1  -2   13.41    1.42
  -3   4  -2   13.40    1.35
   4  -1  -2   14.53    1.46
  -1  -3  -2   13.86    1.43
   4  -1  -2   14.77    1.43
  -1  -3  -2   12.18    1.42
   4  -1  -2   11.67    1.40
  -1  -3  -2   12.84    1.43
  -1  -3  -2   14.57    1.43
  -1  -3  -2   14.72    1.46
   4  -1  -2   14.06    1.46
  -4   1   2   17.15    1.44
   3  -4   2   13.80    1.45
   1   3   2   14.28    1.39
   1   3   2   13.05    1.43
   3  -4   2   15.53    1.45
   1   3   2   11.42    1.35
  -4   1   2   16.54    1.43
  -4   1   2   13.58    1.46
   3  -4   2   14.30    1.40
  -4   1   2   17.33    1.44
   1   3   2   13.59    1.41
   3  -4   2   14.46    1.45
   3  -4   2   13.59    1.43
   3  -4   2   12.18    1.44
   1   3   2   13.09    1.45
  -4   1   2   12.93    1.39
   1   3   2   11.86    1.39
  -4   1   2   12.21    1.46
   1   3   2   15.05    1.44
   3  -4   2   12.21    1.49
  -4   1   2   13.42    1.43
   3  -4   2   14.83    1.45
  -4   1   2   14.13    1.42
   3  -4   2   16.22    1.51
  -4   1   2   13.91    1.34
  -2  -3  -2   81.51    8.30
   5  -2  -2   76.29    8.55
  -3   5  -2   88.40    8.59
  -2  -3  -2   89.00    8.53
  -3   5  -2   76.81    8.06
  -3   5  -2   83.54    8.29
  -2  -3  -2   87.08    8.33
  -2  -3  -2   89.62    8.33
  -2  -3  -2   93.11    8.23
  -3   5  -2   91.12    8.40
  -3   5  -2   81.48    7.89
   5  -2  -2   90.12    8.34
  -2  -3  -2   92.61    8.56
  -2  -3  -2   84.35    8.02
   5  -2  -2   80.86    8.04
   5  -2  -2   89.68    8.33
  -3   5  -2   73.64    8.39
  -3   5  -2   98.85    7.90
   5  -2  -2   80.10    8.37
   5  -2  -2   77.74    8.32
  -2  -3  -2   89.19    8.24
  -3   5  -2   87.61    8.35
  -3   5  -2   96.01    8.39
   5  -2  -2   78.98    8.55
   5  -2  -2   81.95    8.38
  -5   2   2   79.99    8.38
   2   3   2   86.41    7.82
   2   3   2   79.34    8.33
  -5   2   2   81.09    8.56
   3  -5   2   82.47    8.59
   3  -5   2   79.93    8.39
  -5   2   2   94.39    8.58
   3  -5   2   72.21    8.28
   3  -5   2   75.06    8.07
   3  -5   2   69.62    8.34
   3  -5   2   84.38    8.40
   3  -5   2   90.76    8.59
  -5   2   2   70.30    8.21
   3  -5   2   91.27    7.90
   2   3   2   94.04    8.34
  -5   2   2   85.03    8.34
  -5   2   2   95.83    8.39
   3  -5   2   71.35    8.23
   3  -5   2   87.17    8.36
  -5   2   2   90.24    8.36
  -5   2   2   79.35    8.33
  -3  -3  -2    0.85    0.13
  -3   6  -2    1.20    0.24
  -3  -3  -2    1.39    0.17
  -3   6  -2    0.91    0.18
   6  -3  -2    1.03    0.18
  -3   6  -2    0.98    0.17
   6  -3  -2    1.15    0.17
   6  -3  -2    0.63    0.19
  -3   6  -2    0.76    0.19
  -3   6  -2    0.61    0.19
   6  -3  -2    0.90    0.18
  -3   6  -2    0.82    0.21
  -3  -3  -2    0.62    0.19
   6  -3  -2    0.94    0.21
  -3  -3  -2    1.22    0.20
   6  -3  -2    1.15    0.20
  -3   6  -2    1.16    0.24
  -3   6  -2    0.70    0.19
  -3   6  -2    0.82    0.20
  -3  -3  -2    0.80    0.14
   6  -3  -2    0.72    0.17
   6  -3  -2    1.03    0.21
   6  -3  -2    1.02    0.19
  -3  -3  -2    0.96    0.15
   6  -3  -2    0.72    0.19
  -3  -3  -2    0.86    0.12
   6  -3  -2    1.06    0.21
  -3   6  -2    0.96    0.19
  -3  -3  -2    0.96    0.12
   6  -3  -2    1.19    0.23
  -3  -3  -2    0.93    0.15
  -3   6  -2    0.63    0.18
  -6   3   2    0.97    0.22
   3  -6   2    0.68    0.19
   3  -6   2    0.99    0.20
  -6   3   2    1.40    0.25
  -6   3   2    1.11    0.20
   3   3   2    1.26    0.25
  -6   3   2    1.48    0.22
  -6   3   2    1.15    0.22
  -6   3   2    0.84    0.20
  -6   3   2    1.08    0.19
   3  -6   2    1.26    0.24
   3  -6   2    1.09    0.23
   3  -6   2    1.30    0.24
   3  -6   2    0.91    0.21
   3  -6   2    0.76    0.21
  -6   3   2    0.84    0.21
   3  -6   2    0.80    0.20
   3  -6   2    0.97    0.21
   3  -6   2    1.59    0.27
  -6   3   2    0.98    0.22
  -3   7  -2    5.50    0.65
  -3   7  -2    4.75    0.61
  -4  -3  -2    5.62    0.63
   7  -4  -2    4.27    0.54
  -3   7  -2    5.49    0.56
  -3   7  -2    4.44    0.61
  -3   7  -2    5.37    0.63
   7  -4  -2    6.68    0.61
  -3   7  -2    5.83    0.65
   7  -4  -2    5.01    0.62
  -3   7  -2    6.21    0.54
  -3   7  -2    5.79    0.63
  -3   7  -2    5.23    0.56
  -4  -3  -2    4.48    0.54
  -3   7  -2    5.27    0.62
   7  -4  -2    5.15    0.60
  -4  -3  -2    4.85    0.58
   7  -4  -2    5.46    0.64
  -4  -3  -2    4.96    0.59
  -3   7  -2    5.04    0.59
   7  -4  -2    4.92    0.62
   7  -4  -2    5.47    0.65
   7  -4  -2    4.71    0.61
  -3   7  -2    4.62    0.55
   7  -4  -2    4.53    0.61
   7  -4  -2    5.62    0.59
  -4  -3  -2    4.70    0.54
   7  -4  -2    5.66    0.62
  -3   7  -2    4.63    0.61
   3  -7   2    5.56    0.60
  -7   4   2    4.98    0.62
   4   3   2    4.26    0.61
  -7   4   2    4.55    0.58
   3  -7   2    5.75    0.64
   3  -7   2    5.08    0.61
  -7   4   2    4.99    0.64
   3  -7   2    5.87    0.65
  -7   4   2    6.02    0.60
   3  -7   2    4.61    0.60
  -7   4   2    4.94    0.61
   3  -7   2    5.03    0.64
  -7   4   2    4.56    0.62
  -7   4   2    3.65    0.63
  -7   4   2    4.67    0.64
   3  -7   2    5.65    0.63
   3  -7   2    4.83    0.63
   3  -7   2    4.50    0.62
   3  -7   2    4.94    0.66
  -4  -2  -2    5.51    0.57
  -2   6  -2    5.51    0.67
  -2   6  -2    6.91    0.67
   6  -4  -2    5.39    0.61
   6  -4  -2    7.36    0.66
   6  -4  -2    5.62    0.70
  -2   6  -2    5.95    0.65
  -2   6  -2    4.86    0.65
  -4  -2  -2    5.36    0.64
   6  -4  -2    6.10    0.68
  -4  -2  -2    5.42    0.61
   6  -4  -2    4.99    0.66
  -4  -2  -2    5.97    0.60
   6  -4  -2    6.59    0.69
   6  -4  -2    6.24    0.69
  -4  -2  -2    6.01    0.57
   6  -4  -2    5.19    0.68
   6  -4  -2    6.98    0.69
  -4  -2  -2    5.16    0.65
   6  -4  -2    6.54    0.66
  -2   6  -2    4.53    0.64
  -2   6  -2    5.37    0.66
  -4  -2  -2    6.09    0.62
  -2   6  -2    6.61    0.66
  -2   6  -2    6.40    0.60
  -4  -2  -2    6.23    0.63
  -2   6  -2    6.56    0.69
  -2   6  -2    4.69    0.58
  -2   6  -2    5.56    0.58
  -6   4   2    5.54    0.68
   2  -6   2    7.12    0.70
   2  -6   2    5.40    0.65
   2  -6   2    6.52    0.68
  -6   4   2    6.17    0.64
  -6   4   2    5.26    0.63
   2  -6   2    6.53    0.67
   2  -6   2    5.16    0.66
  -6   4   2    5.50    0.67
   2  -6   2    5.38    0.69
   2  -6   2    5.54    0.66
  -6   4   2    5.58    0.67
   2  -6   2    4.95    0.65
   4   2   2    5.43    0.65
  -6   4   2    4.32    0.68
  -6   4   2    4.75    0.65
   2  -6   2    5.99    0.67
   2  -6   2    4.74    0.63
   2  -6   2    5.71    0.62
  -6   4   2    4.68    0.66
  -6   4   2    6.05    0.69
  -1   5  -2    6.84    0.68
   5  -4  -2    6.57    0.77
  -4  -1  -2    6.73    0.71
  -4  -1  -2    6.25    0.73
  -1   5  -2    7.00    0.74
   5  -4  -2    7.31    0.78
  -4  -1  -2    8.25    0.75
   5  -4  -2    7.90    0.82
  -1   5  -2    6.72    0.76
   5  -4  -2    5.05    0.78
  -4  -1  -2    7.40    0.72
  -4  -1  -2    5.79    0.75
  -1   5  -2    6.92    0.75
  -4  -1  -2    7.66    0.71
  -1   5  -2    6.95    0.74
   5  -4  -2    5.80    0.77
   5  -4  -2    6.90    0.77
  -1   5  -2    8.02    0.66
  -1   5  -2    6.38    0.76
  -1   5  -2    7.06    0.76
  -1   5  -2    6.96    0.75
   5  -4  -2    6.53    0.76
   5  -4  -2    5.42    0.76
  -1   5  -2    6.06    0.73
   5  -4  -2    6.64    0.72
   5  -4  -2    6.42    0.74
  -4  -1  -2    5.96    0.74
  -1   5  -2    6.75    0.67
   1  -5   2    7.59    0.74
   4   1   2    6.16    0.72
   1  -5   2    7.07    0.76
   1  -5   2    7.40    0.78
  -5   4   2    6.32    0.79
   1  -5   2    6.82    0.75
  -5   4   2    6.21    0.78
  -5   4   2    7.66    0.80
  -5   4   2    7.36    0.78
   1  -5   2    6.25    0.77
   1  -5   2    7.43    0.73
   4   1   2    6.63    0.70
   1  -5   2    7.39    0.76
   4   1   2    7.14    0.74
   4   1   2    8.21    0.71
  -5   4   2    7.51    0.80
   1  -5   2    6.72    0.70
   1  -5   2    5.90    0.74
   1  -5   2    6.84    0.75
  -5   4   2    6.67    0.76
  -5   4   2    5.27    0.76
  -5   4   2    5.83    0.71
   1  -5   2    6.45    0.70
  -5   4   2    6.62    0.80
  -5   4   2    6.76    0.73
   1  -5   2    7.29    0.76
  -4   0  -2    4.76    0.52
  -4   0  -2    5.15    0.60
   4  -4  -2    5.18    0.62
   0   4  -2    4.76    0.58
  -4   0  -2    6.01    0.58
   4  -4  -2    5.15    0.62
  -4   0  -2    6.16    0.60
   4  -4  -2    6.00    0.59
   0   4  -2    4.83    0.55
   0   4  -2    4.93    0.59
   4  -4  -2    5.29    0.62
   0   4  -2    5.78    0.59
   4  -4  -2    4.23    0.61
   4  -4  -2    5.95    0.58
  -4   0  -2    5.91    0.58
   0   4  -2    5.13    0.56
  -4   0  -2    4.98    0.60
   0   4  -2    5.15    0.58
   0   4  -2    6.19    0.59
   4  -4  -2    5.21    0.65
  -4   0  -2    6.52    0.61
   4  -4  -2    5.20    0.64
   0   4  -2    5.54    0.58
   0   4  -2    5.37    0.55
   0   4  -2    5.95    0.57
   4  -4  -2    7.08    0.64
  -4   0  -2    5.99    0.60
  -4   0  -2    5.14    0.57
  -4   0  -2    4.44    0.59
   4  -4  -2    6.30    0.63
   4  -4  -2    4.58    0.60
   4  -4  -2    5.42    0.60
  -4   4   2    4.98    0.62
   0  -4   2    4.43    0.56
  -4   4   2    5.37    0.62
   0  -4   2    5.30    0.59
  -4   4   2    6.58    0.62
   4   0   2    4.19    0.57
  -4   4   2    5.12    0.63
   0  -4   2    5.36    0.59
   4   0   2    5.06    0.58
   0  -4   2    4.87    0.58
   4   0   2    5.74    0.57
   4   0   2    5.57    0.55
   0  -4   2    4.57    0.54
   0  -4   2    5.51    0.55
   4   0   2    5.89    0.62
  -4   4   2    4.63    0.57
  -4   4   2    3.90    0.60
  -4   4   2    4.73    0.62
   0  -4   2    5.14    0.60
   0  -4   2    5.82    0.55
   4   0   2    5.11    0.61
  -4   4   2    7.54    0.67
   0  -4   2    5.98    0.59
   0  -4   2    6.24    0.59
   0  -4   2    5.38    0.54
   0  -4   2    6.00    0.61
   0  -4   2    5.05    0.56
   4   0   2    5.59    0.58
   4   0   2    4.98    0.57
   3  -4  -2   12.92    1.50
  -4   1  -2   11.55    1.42
   3  -4  -2   14.18    1.45
  -4   1  -2   15.06    1.43
  -4   1  -2   12.59    1.43
  -4   1  -2   15.65    1.45
  -4   1  -2   15.38    1.46
  -4   1  -2   15.54    1.45
  -4   1  -2   13.14    1.35
  -4   1  -2   13.10    1.48
   3  -4  -2   15.46    1.51
   1   3  -2   13.54    1.42
   3  -4  -2   14.72    1.45
  -4   1  -2   12.11    1.48
  -4   1  -2   14.95    1.37
   3  -4  -2   14.42    1.46
   3  -4  -2   16.41    1.43
   3  -4  -2   16.44    1.48
   3  -4  -2   12.46    1.38
  -4   1  -2   15.83    1.45
   1   3  -2   13.80    1.41
   1   3  -2   13.82    1.41
   3  -4  -2   16.12    1.48
   3  -4  -2   14.00    1.48
   4  -1   2   14.89    1.43
  -1  -3   2   12.39    1.41
   4  -1   2   13.41    1.48
   4  -1   2   13.94    1.45
  -3   4   2   14.06    1.44
   4  -1   2   11.76    1.44
  -3   4   2   15.22    1.48
  -1  -3   2   14.35    1.42
  -1  -3   2   13.71    1.46
  -1  -3   2   14.03    1.38
  -3   4   2   13.71    1.46
  -3   4   2   13.99    1.38
   4  -1   2   16.45    1.47
  -1  -3   2   14.20    1.43
  -1  -3   2   13.99    1.46
  -3   4   2   13.65    1.46
   4  -1   2   14.08    1.37
  -3   4   2   13.81    1.37
   4  -1   2   14.26    1.45
   4  -1   2   12.14    1.42
  -1  -3   2   14.77    1.41
  -3   4   2   13.54    1.46
  -1  -3   2   13.36    1.35
  -1  -3   2   16.35    1.38
  -3   4   2   14.61    1.51
   4  -1   2   15.88    1.33
  -3   4   2   13.46    1.47
  -1  -3   2   13.22    1.40
   4  -1   2   13.25    1.32
   4  -1   2   13.43    1.47
   2  -4  -2    3.53    0.43
   2  -4  -2    3.57    0.44
   2  -4  -2    3.76    0.48
   2  -4  -2    3.01    0.45
  -4   2  -2    3.81    0.46
  -4   2  -2    3.91    0.45
   2  -4  -2    4.56    0.48
   2  -4  -2    4.67    0.47
  -4   2  -2    4.31    0.46
  -4   2  -2    4.31    0.43
   2  -4  -2    3.80    0.46
   2  -4  -2    3.86    0.45
  -4   2  -2    3.52    0.42
   2  -4  -2    3.63    0.42
  -4   2  -2    3.52    0.47
   2   2  -2    3.82    0.41
  -4   2  -2    3.50    0.46
  -4   2  -2    3.12    0.44
  -4   2  -2    4.40    0.46
   2  -4  -2    3.81    0.48
   2  -4  -2    4.74    0.47
   2  -4  -2    4.13    0.46
  -4   2  -2    3.80    0.46
   2  -4  -2    4.65    0.48
   4  -2   2    3.50    0.47
   4  -2   2    4.14    0.43
  -2   4   2    4.78    0.46
   4  -2   2    3.63    0.41
  -2   4   2    3.94    0.43
   4  -2   2    4.15    0.47
   4  -2   2    4.09    0.46
   4  -2   2    3.63    0.45
  -2   4   2    4.54    0.48
  -2  -2   2    4.30    0.44
  -2   4   2    3.91    0.47
  -2  -2   2    3.66    0.40
  -2   4   2    3.23    0.41
  -2   4   2    3.99    0.44
  -2  -2   2    3.98    0.42
  -2  -2   2    3.64    0.42
   4  -2   2    4.92    0.46
  -2   4   2    4.56    0.48
   4  -2   2    4.64    0.47
  -2   4   2    3.63    0.46
   4  -2   2    4.91    0.46
   4  -2   2    3.75    0.46
   4  -2   2    3.47    0.46
  -2  -2   2    3.90    0.40
  -2   4   2    2.98    0.47
  -2   4   2    3.90    0.46
  -2  -2   2    3.21    0.42
  -2   4   2    4.03    0.47
  -4   3  -2   15.00    1.48
  -4   3  -2   15.75    1.48
   1  -4  -2   12.41    1.46
  -4   3  -2   13.23    1.47
   1  -4  -2   14.44    1.46
   1  -4  -2   15.55    1.46
   1  -4  -2   13.94    1.37
  -4   3  -2   13.43    1.51
   1  -4  -2   16.16    1.48
   1  -4  -2   14.13    1.41
   1  -4  -2   11.31    1.42
  -4   3  -2   13.80    1.48
  -4   3  -2   15.16    1.47
  -4   3  -2   12.10    1.44
   1  -4  -2   16.41    1.47
   1  -4  -2   14.71    1.44
  -4   3  -2   14.84    1.52
   1  -4  -2   14.85    1.50
  -4   3  -2   17.06    1.49
   1  -4  -2   15.13    1.45
  -4   3  -2   11.91    1.37
   1  -4  -2   15.74    1.51
   1  -4  -2   15.99    1.39
  -1   4   2   15.21    1.47
  -1   4   2   12.01    1.44
  -3  -1   2   13.60    1.45
  -1   4   2   17.17    1.41
  -1   4   2   12.82    1.46
  -1   4   2   14.73    1.50
  -3  -1   2   14.10    1.47
   4  -3   2   12.61    1.51
  -1   4   2   13.62    1.50
   4  -3   2   14.60    1.48
   4  -3   2   12.05    1.50
   4  -3   2   17.36    1.49
  -1   4   2   13.61    1.46
   4  -3   2   12.26    1.47
  -1   4   2   12.48    1.46
  -3  -1   2   14.79    1.43
   4  -3   2   15.29    1.49
   4  -3   2   14.05    1.42
  -1   4   2   15.97    1.38
   4  -3   2   14.73    1.38
   4  -3   2   11.43    1.46
   4  -3   2   12.94    1.46
  -1   4   2   12.02    1.45
  -3  -1   2   14.84    1.41
  -3  -1   2   12.99    1.42
  -1   4   2   17.09    1.36
  -1   4   2   15.05    1.41
  -4   4  -2    4.55    0.63
   0  -4  -2    5.76    0.60
  -4   4  -2    5.39    0.63
   0  -4  -2    5.44    0.61
  -4   4  -2    5.12    0.62
  -4   4  -2    5.08    0.62
   4   0  -2    4.87    0.56
   0  -4  -2    4.31    0.59
  -4   4  -2    6.09    0.59
   0  -4  -2    6.14    0.61
   0  -4  -2    4.14    0.53
   0  -4  -2    5.17    0.58
   0  -4  -2    5.92    0.60
   0  -4  -2    6.15    0.59
  -4   4  -2    5.98    0.65
   4   0  -2    4.67    0.58
  -4   4  -2    5.02    0.61
   0  -4  -2    5.78    0.62
   0  -4  -2    5.57    0.56
   4   0  -2    5.51    0.58
   4   0  -2    5.63    0.57
   0  -4  -2    6.26    0.57
  -4   4  -2    6.59    0.64
   0  -4  -2    5.95    0.59
  -4   4  -2    5.60    0.62
   0   4   2    4.99    0.56
   0   4   2    4.84    0.59
  -4   0   2    5.09    0.57
   4  -4   2    5.18    0.64
   4  -4   2    5.90    0.61
   0   4   2    5.75    0.58
  -4   0   2    6.25    0.60
   4  -4   2    6.22    0.64
  -4   0   2    5.46    0.55
   4  -4   2    5.03    0.61
   0   4   2    5.47    0.59
   0   4   2    6.54    0.55
   0   4   2    4.88    0.57
   4  -4   2    5.26    0.62
  -4   0   2    4.29    0.58
  -4   0   2    4.54    0.56
   0   4   2    5.12    0.60
   4  -4   2    5.46    0.62
   0   4   2    4.87    0.59
   4  -4   2    5.38    0.64
  -4   0   2    5.08    0.58
   4  -4   2    5.06    0.62
   0   4   2    6.62    0.62
   0   4   2    5.38    0.61
   4  -4   2    5.13    0.62
   4  -4   2    5.59    0.62
  -4   0   2    5.25    0.57
  -4   5  -2    6.49    0.79
  -4   5  -2    6.40    0.79
  -1  -4  -2    6.47    0.76
  -4   5  -2    6.84    0.79
  -4   5  -2    7.59    0.80
  -4   5  -2    7.72    0.79
  -4   5  -2    7.21    0.74
  -4   5  -2    7.55    0.80
  -1  -4  -2    7.29    0.77
  -4   5  -2    6.04    0.78
  -1  -4  -2    6.78    0.74
  -4   5  -2    6.66    0.73
  -1  -4  -2    7.44    0.73
   5  -1  -2    6.80    0.76
  -1  -4  -2    7.55    0.76
   5  -1  -2    7.15    0.71
   5  -1  -2    8.24    0.76
  -1  -4  -2    6.90    0.71
  -1  -4  -2    8.84    0.79
   5  -1  -2    7.73    0.73
   5  -1  -2    6.10    0.73
  -1  -4  -2    7.01    0.71
  -4   5  -2    6.09    0.81
  -4   5  -2    8.63    0.84
   5  -1  -2    6.71    0.74
   5  -1  -2    5.91    0.75
   5  -1  -2    6.34    0.73
   5  -1  -2    6.39    0.73
   5  -1  -2    7.59    0.75
  -5   1   2    6.78    0.78
  -5   1   2    6.25    0.74
   1   4   2    7.05    0.73
   4  -5   2    7.63    0.80
   1   4   2    7.67    0.74
  -5   1   2    6.79    0.73
   4  -5   2    7.41    0.80
  -5   1   2    6.51    0.75
   4  -5   2    4.88    0.76
   4  -5   2    7.19    0.79
   4  -5   2    7.77    0.79
   4  -5   2    6.69    0.76
   4  -5   2    8.49    0.81
  -5   1   2    6.07    0.75
   4  -5   2    7.80    0.84
   1   4   2    7.90    0.76
  -5   1   2    6.33    0.77
   4  -5   2    7.40    0.83
  -5   1   2    7.50    0.71
   1   4   2    7.68    0.77
   1   4   2    6.24    0.76
  -5   1   2    6.89    0.76
  -2  -4  -2    4.90    0.62
  -2  -4  -2    7.16    0.64
  -4   6  -2    5.84    0.66
  -4   6  -2    5.82    0.69
   6  -2  -2    5.06    0.57
  -4   6  -2    5.52    0.60
  -2  -4  -2    5.88    0.61
   6  -2  -2    5.66    0.61
  -2  -4  -2    5.06    0.60
  -2  -4  -2    5.23    0.57
   6  -2  -2    4.72    0.62
  -4   6  -2    4.23    0.64
   6  -2  -2    5.88    0.61
  -4   6  -2    5.12    0.65
   6  -2  -2    5.44    0.63
   6  -2  -2    5.26    0.59
  -2  -4  -2    5.72    0.59
  -4   6  -2    5.67    0.66
  -4   6  -2    4.89    0.60
   6  -2  -2    6.57    0.61
   6  -2  -2    4.94    0.62
  -4   6  -2    4.84    0.66
  -4   6  -2    5.72    0.69
   6  -2  -2    4.99    0.62
  -4   6  -2    5.26    0.65
  -2  -4  -2    6.23    0.57
   6  -2  -2    5.78    0.62
  -6   2   2    5.70    0.65
  -6   2   2    6.09    0.59
   4  -6   2    5.54    0.63
   4  -6   2    7.52    0.70
   4  -6   2    5.33    0.65
   4  -6   2    5.86    0.66
  -6   2   2    4.96    0.61
  -6   2   2    5.82    0.64
   2   4   2    5.99    0.64
  -6   2   2    3.97    0.60
   4  -6   2    4.72    0.66
  -6   2   2    5.61    0.63
  -6   2   2    5.53    0.65
   4  -6   2    5.08    0.65
   4  -6   2    4.94    0.67
   4  -6   2    6.99    0.69
   4  -6   2    4.97    0.65
   7  -3  -2    4.62    0.54
  -4   7  -2    4.91    0.56
   7  -3  -2    3.84    0.56
  -3  -4  -2    5.46    0.57
  -4   7  -2    5.46    0.61
   7  -3  -2    4.40    0.59
  -4   7  -2    5.12    0.61
  -4   7  -2    5.53    0.63
  -4   7  -2    4.86    0.55
  -4   7  -2    5.20    0.61
  -4   7  -2    3.77    0.61
  -4   7  -2    4.89    0.62
  -3  -4  -2    5.01    0.50
   7  -3  -2    3.85    0.55
  -3  -4  -2    5.57    0.56
   7  -3  -2    5.03    0.56
   7  -3  -2    4.57    0.59
   7  -3  -2    4.89    0.59
  -3  -4  -2    5.11    0.53
  -3  -4  -2    4.50    0.54
  -4   7  -2    4.80    0.64
  -7   3   2    4.40    0.58
   4  -7   2    5.38    0.64
   4  -7   2    4.06    0.59
   4  -7   2    4.88    0.62
   4  -7   2    4.95    0.58
  -7   3   2    4.50    0.55
  -7   3   2    4.43    0.57
  -7   3   2    5.31    0.60
   4  -7   2    5.08    0.63
   4  -7   2    3.80    0.59
   4  -7   2    5.68    0.61
  -7   3   2    5.15    0.62
  -7   3   2    5.27    0.61
   3   4   2    4.96    0.60
   4  -7   2    5.21    0.61
  -7   3   2    4.62    0.54
   4  -7   2    5.23    0.62
   4  -7   2    4.37    0.64
   8  -4  -2   74.93    7.59
   8  -4  -2   64.24    7.88
  -4   8  -2   79.68    7.88
  -4   8  -2   90.60    7.69
  -4   8  -2   77.63    7.93
  -4  -4  -2   84.01    8.01
  -4   8  -2   78.94    8.11
   8  -4  -2   89.28    8.10
  -4  -4  -2   78.09    8.03
  -4   8  -2   78.80    7.43
  -4   8  -2   72.90    7.88
  -4  -4  -2   86.93    7.40
   8  -4  -2   81.09    7.91
   8  -4  -2   80.56    7.86
   8  -4  -2   69.33    7.84
  -4   8  -2   82.92    7.62
  -4  -4  -2   82.68    7.79
   8  -4  -2   73.93    7.81
   8  -4  -2   85.67    8.09
  -4  -4  -2   71.64    7.81
  -4   8  -2   76.12    7.42
  -4   8  -2   80.38    7.92
  -4   8  -2   74.21    7.82
   4  -8   2   68.00    7.90
  -8   4   2   83.30    7.89
   4  -8   2   87.11    7.64
   4  -8   2   77.91    7.45
   4  -8   2   71.56    7.78
   4  -8   2   86.00    7.91
   4   4   2   70.53    7.38
  -8   4   2   72.59    7.76
   4  -8   2   83.81    7.90
  -8   4   2   83.25    7.89
  -8   4   2   88.11    7.45
  -8   4   2   78.41    7.90
  -8   4   2   84.42    8.12
   4  -8   2   77.80    7.93
  -5  -4  -2    0.66    0.19
   9  -5  -2    0.87    0.23
  -4   9  -2    0.87    0.24
  -5  -4  -2    0.24    0.22
   9  -5  -2    1.19    0.27
  -5  -4  -2    0.71    0.16
  -4   9  -2    0.77    0.17
   9  -5  -2    1.28    0.31
   9  -5  -2    1.22    0.25
   9  -5  -2    0.80    0.25
   9  -5  -2    1.27    0.26
  -4   9  -2    0.52    0.22
  -4   9  -2    0.49    0.22
  -4   9  -2    0.70    0.23
  -5  -4  -2    0.77    0.15
  -4   9  -2    0.59    0.23
   9  -5  -2    0.46    0.20
  -5  -4  -2    0.96    0.21
  -4   9  -2    0.77    0.24
   9  -5  -2    0.92    0.25
  -9   5   2    0.83    0.25
  -9   5   2    0.79    0.23
   4  -9   2    1.04    0.29
   4  -9   2    0.59    0.24
   4  -9   2    0.96    0.25
  -9   5   2    0.67    0.25
   5   4   2    0.66    0.25
  -9   5   2    0.43    0.23
   4  -9   2    0.55    0.23
  -9   5   2    0.06    0.15
   4  -9   2    0.70    0.24
  -9   5   2    0.34    0.21
  -9   5   2    0.71    0.27
   4  -9   2    1.24    0.28
   4  -9   2    0.23    0.18
   8  -5  -2    0.78    0.24
   8  -5  -2    0.60    0.20
  -3   8  -2    0.84    0.23
   8  -5  -2    0.79    0.22
  -3   8  -2    1.11    0.23
   8  -5  -2    0.80    0.22
  -3   8  -2    1.15    0.19
  -3   8  -2    1.11    0.23
  -3   8  -2    1.11    0.25
   8  -5  -2    0.87    0.23
  -3   8  -2    0.62    0.20
   8  -5  -2    0.61    0.21
  -3   8  -2    0.72    0.22
  -3   8  -2    1.37    0.24
  -3   8  -2    0.96    0.26
   8  -5  -2    0.92    0.28
   8  -5  -2    0.73    0.23
   8  -5  -2    0.45    0.20
  -3   8  -2    0.83    0.23
  -8   5   2    0.44    0.21
   3  -8   2    0.70    0.22
  -8   5   2    0.96    0.25
  -8   5   2    1.33    0.29
   3  -8   2    0.76    0.24
   3  -8   2    1.08    0.27
  -8   5   2    1.18    0.30
  -8   5   2    1.50    0.29
   3  -8   2    1.26    0.28
  -8   5   2    0.47    0.20
   3  -8   2    0.69    0.22
   3  -8   2    0.88    0.23
   3  -8   2    0.73    0.22
  -8   5   2    0.78    0.27
   3  -8   2    0.83    0.23
   3  -8   2    1.00    0.23
  -8   5   2    0.90    0.23
   7  -5  -2   11.87    1.41
  -2   7  -2   14.13    1.26
  -2   7  -2   13.14    1.40
  -5  -2  -2   12.23    1.31
  -5  -2  -2   10.58    1.32
  -2   7  -2   11.28    1.36
   7  -5  -2   14.36    1.36
  -5  -2  -2   10.60    1.34
   7  -5  -2   12.75    1.41
   7  -5  -2   11.86    1.39
   7  -5  -2   11.47    1.39
  -2   7  -2   11.67    1.38
   7  -5  -2   11.21    1.36
   7  -5  -2   14.31    1.46
   7  -5  -2   14.04    1.46
  -5  -2  -2   12.56    1.38
  -2   7  -2   12.69    1.41
  -5  -2  -2   14.66    1.37
  -2   7  -2   16.08    1.38
   7  -5  -2   11.73    1.39
   7  -5  -2   13.57    1.31
  -2   7  -2   15.25    1.43
  -2   7  -2   11.99    1.37
   2  -7   2   11.93    1.38
   2  -7   2   15.30    1.41
  -7   5   2   13.86    1.34
   2  -7   2   11.70    1.30
  -7   5   2   11.97    1.42
   2  -7   2   12.28    1.36
   2  -7   2   14.37    1.39
  -7   5   2   12.64    1.42
  -7   5   2   15.76    1.45
  -7   5   2   16.17    1.49
   2  -7   2   13.20    1.40
   2  -7   2   12.69    1.30
   5   2   2   10.60    1.31
  -7   5   2   15.05    1.44
  -7   5   2   16.11    1.42
  -7   5   2   12.39    1.41
   2  -7   2   13.43    1.39
   2  -7   2   11.80    1.33
   2  -7   2   14.58    1.44
  -7   5   2   12.78    1.33
   6  -5  -2   31.84    3.40
   6  -5  -2   36.86    3.50
  -1   6  -2   29.98    3.11
  -5  -1  -2   33.53    3.27
  -1   6  -2   35.64    3.22
  -5  -1  -2   34.34    3.32
  -5  -1  -2   33.09    3.18
  -5  -1  -2   33.76    3.42
  -5  -1  -2   30.82    3.31
   6  -5  -2   31.25    3.38
  -5  -1  -2   35.49    3.27
  -1   6  -2   31.32    3.43
  -1   6  -2   31.07    3.33
   6  -5  -2   27.62    3.38
   6  -5  -2   38.32    3.40
  -5  -1  -2   32.35    3.34
  -1   6  -2   33.04    3.37
   6  -5  -2   39.26    3.42
  -1   6  -2   34.97    3.33
  -5  -1  -2   32.17    3.41
   6  -5  -2   38.41    3.29
  -1   6  -2   37.17    3.34
   6  -5  -2   29.12    3.47
  -1   6  -2   31.20    3.32
  -1   6  -2   34.44    3.44
   6  -5  -2   35.01    3.42
  -1   6  -2   32.08    3.32
   6  -5  -2   37.20    3.38
  -1   6  -2   29.24    3.36
   6  -5  -2   34.62    3.19
   1  -6   2   38.02    3.38
   1  -6   2   30.25    3.44
  -6   5   2   32.76    3.49
  -6   5   2   35.01    3.42
  -6   5   2   35.92    3.21
   1  -6   2   32.83    3.24
   1  -6   2   27.66    3.29
   5   1   2   35.29    3.30
   1  -6   2   32.06    3.36
  -6   5   2   37.95    3.22
  -6   5   2   34.20    3.42
  -6   5   2   31.13    3.39
   1  -6   2   30.38    3.15
  -6   5   2   33.49    3.40
   1  -6   2   30.89    3.16
   1  -6   2   32.77    3.35
  -6   5   2   36.83    3.35
   1  -6   2   30.66    3.35
  -6   5   2   31.56    3.40
   1  -6   2   34.97    3.33
   1  -6   2   37.29    3.46
   0   5  -2   28.86    2.95
  -5   0  -2   23.78    2.87
  -5   0  -2   26.80    2.73
   5  -5  -2   32.66    2.94
   5  -5  -2   31.97    2.93
   5  -5  -2   28.44    2.83
  -5   0  -2   26.18    2.95
   5  -5  -2   26.70    2.88
   0   5  -2   29.15    2.85
   5  -5  -2   25.73    3.00
   5  -5  -2   27.84    2.90
   0   5  -2   30.80    2.94
  -5   0  -2   24.19    2.84
   5  -5  -2   34.05    2.97
   0   5  -2   33.56    2.90
   0   5  -2   33.26    2.71
  -5   0  -2   25.93    2.86
   5  -5  -2   33.23    3.03
   0   5  -2   27.84    2.86
  -5   0  -2   30.13    2.84
   0   5  -2   29.05    2.89
  -5   0  -2   32.80    2.88
   5  -5  -2   26.11    2.75
   5  -5  -2   26.98    2.92
  -5   0  -2   30.09    2.70
  -5   0  -2   26.26    2.95
   5  -5  -2   35.39    2.97
  -5   5   2   28.96    2.94
  -5   5   2   35.60    2.78
   0  -5   2   33.99    2.84
   0  -5   2   25.52    2.87
   5   0   2   31.32    2.93
  -5   5   2   27.70    2.88
  -5   5   2   26.30    2.94
  -5   5   2   27.87    2.93
   0  -5   2   27.93    2.96
   0  -5   2   30.96    2.97
   0  -5   2   29.45    2.88
   0  -5   2   33.29    2.89
   0  -5   2   31.23    2.78
   0  -5   2   25.87    2.71
   0  -5   2   24.01    2.85
   5   0   2   26.94    2.90
   0  -5   2   25.64    2.71
   0  -5   2   28.26    2.80
   5   0   2   26.70    2.94
   5   0   2   27.81    2.85
  -5   5   2   26.51    2.90
  -5   5   2   28.84    3.02
   5   0   2   25.46    2.87
  -5   5   2   26.37    3.00
  -5   5   2   27.94    2.93
   4  -5  -2    6.96    0.78
  -5   1  -2    8.13    0.77
   4  -5  -2    5.64    0.80
  -5   1  -2    6.75    0.78
   4  -5  -2    5.96    0.76
   4  -5  -2    7.92    0.75
  -5   1  -2    8.34    0.76
  -5   1  -2    6.86    0.77
   4  -5  -2    6.38    0.80
   4  -5  -2    5.81    0.77
  -5   1  -2    7.23    0.75
   4  -5  -2    7.89    0.80
   1   4  -2    6.78    0.72
  -5   1  -2    7.27    0.74
   4  -5  -2    6.57    0.78
   4  -5  -2    7.40    0.81
   1   4  -2    7.29    0.71
  -5   1  -2    6.81    0.74
  -5   1  -2    6.41    0.69
  -5   1  -2    7.96    0.75
   4  -5  -2    7.50    0.77
  -5   1  -2    7.33    0.76
   1   4  -2    7.03    0.72
   4  -5  -2    7.78    0.75
  -1  -4   2    5.83    0.74
  -4   5   2    6.62    0.78
   5  -1   2    8.14    0.77
  -1  -4   2    6.98    0.70
   5  -1   2    6.43    0.72
  -4   5   2    5.95    0.78
   5  -1   2    6.83    0.75
   5  -1   2    6.60    0.76
   5  -1   2    6.93    0.74
  -4   5   2    5.94    0.78
  -1  -4   2    6.38    0.72
   5  -1   2    7.48    0.76
  -1  -4   2    6.84    0.66
  -4   5   2    5.65    0.77
   5  -1   2    6.53    0.72
  -4   5   2    7.11    0.81
  -1  -4   2    6.15    0.72
  -4   5   2    7.60    0.80
   5  -1   2    7.58    0.78
  -4   5   2    7.61    0.75
   5  -1   2    6.44    0.69
   5  -1   2    6.69    0.76
  -4   5   2    6.81    0.81
  -1  -4   2    7.76    0.71
  -4   5   2    7.29    0.79
  -1  -4   2    5.45    0.70
  -1  -4   2    6.55    0.75
  -4   5   2    6.52    0.73
  -1  -4   2    7.59    0.73
  -1  -4   2    6.76    0.72
  -4   5   2    8.06    0.79
   3  -5  -2   86.53    8.34
  -5   2  -2   81.02    8.47
   3  -5  -2   83.18    8.50
  -5   2  -2   91.30    8.46
  -5   2  -2   73.56    8.42
  -5   2  -2   91.41    8.68
  -5   2  -2   87.16    8.44
   3  -5  -2   90.18    8.39
   3  -5  -2   85.23    8.69
   2   3  -2   85.10    8.32
  -5   2  -2   85.03    7.89
  -5   2  -2   79.78    8.32
   3  -5  -2   94.79    8.00
  -5   2  -2   92.28    8.67
   3  -5  -2   94.71    8.46
  -5   2  -2   83.35    8.36
   3  -5  -2   89.78    8.46
  -5   2  -2   84.02    7.96
   3  -5  -2   84.87    8.17
   3  -5  -2   77.01    7.98
  -2  -3   2   79.00    8.38
  -2  -3   2   86.88    8.40
  -2  -3   2   89.08    8.62
   5  -2   2   77.16    8.45
   5  -2   2   94.49    8.33
   5  -2   2   87.56    8.49
   5  -2   2   79.77    8.66
  -3   5   2   84.39    8.34
  -2  -3   2   84.99    8.62
  -3   5   2   79.03    8.67
  -3   5   2   93.64    8.46
  -3   5   2   91.67    8.70
   5  -2   2   84.57    8.42
  -3   5   2   76.00    8.46
   5  -2   2   86.67    7.94
  -3   5   2   86.63    7.99
  -2  -3   2   76.96    7.88
   5  -2   2   87.21    8.14
   5  -2   2   82.61    8.47
  -3   5   2   82.84    8.50
   5  -2   2   89.11    8.67
   2  -5  -2   81.51    8.10
  -5   3  -2  101.68    8.40
   2  -5  -2   79.10    8.22
  -5   3  -2   79.36    8.31
   2  -5  -2   84.96    8.39
  -5   3  -2   79.13    8.27
  -5   3  -2   94.60    8.39
   2  -5  -2   84.27    7.93
   2  -5  -2   79.00    8.39
   2  -5  -2   82.64    8.38
  -5   3  -2   88.33    8.62
   2  -5  -2   85.05    8.43
  -5   3  -2   84.50    8.40
  -5   3  -2   83.63    7.81
   2  -5  -2  100.65    8.64
   2  -5  -2   80.93    8.61
   3   2  -2   72.16    8.25
   2  -5  -2   79.15    7.91
  -5   3  -2   93.77    8.43
  -5   3  -2   90.03    7.93
   2  -5  -2   87.33    8.28
   5  -3   2   71.03    8.41
  -2   5   2   83.23    8.09
  -2   5   2   97.75    8.41
   5  -3   2   82.56    8.37
   5  -3   2   91.80    7.91
  -2   5   2   75.95    8.60
  -3  -2   2   89.97    7.84
  -2   5   2   91.13    8.43
   5  -3   2   80.91    8.26
   5  -3   2  101.83    8.64
  -3  -2   2   75.52    8.55
   5  -3   2   99.76    8.41
  -2   5   2   81.87    7.90
  -2   5   2   71.00    8.37
  -2   5   2   72.46    8.20
   5  -3   2  101.03    8.45
  -2   5   2   79.57    7.91
  -2   5   2   83.60    8.61
   5  -3   2   77.52    8.09
  -3  -2   2   82.06    8.55
  -2   5   2   85.02    8.42
  -2   5   2   86.55    8.40
  -5   4  -2    7.07    0.73
   1  -5  -2    7.25    0.72
   1  -5  -2    7.84    0.71
  -5   4  -2    7.06    0.78
   1  -5  -2    6.67    0.75
  -5   4  -2    8.37    0.82
  -5   4  -2    8.11    0.79
   1  -5  -2    7.87    0.75
   1  -5  -2    6.81    0.76
   1  -5  -2    7.39    0.76
   1  -5  -2    6.67    0.77
  -5   4  -2    6.58    0.78
   1  -5  -2    6.18    0.75
   4   1  -2    6.08    0.70
  -5   4  -2    5.80    0.78
   1  -5  -2    6.56    0.78
  -5   4  -2    6.10    0.78
  -5   4  -2    6.07    0.79
   1  -5  -2    7.42    0.79
  -5   4  -2    6.13    0.76
   1  -5  -2    7.41    0.76
   1  -5  -2    7.69    0.77
   1  -5  -2    6.96    0.73
  -5   4  -2    7.95    0.80
  -4  -1   2    6.18    0.71
  -4  -1   2    7.57    0.73
  -1   5   2    6.59    0.75
  -1   5   2    5.78    0.76
  -4  -1   2    6.97    0.73
  -1   5   2    7.71    0.68
   5  -4   2    6.16    0.80
  -1   5   2    7.09    0.78
   5  -4   2    6.96    0.78
  -1   5   2    7.87    0.77
  -1   5   2    7.09    0.76
   5  -4   2    6.76    0.78
   5  -4   2    6.18    0.77
   5  -4   2    8.26    0.80
  -4  -1   2    7.84    0.75
  -1   5   2    6.17    0.74
   5  -4   2    5.87    0.77
  -1   5   2    6.58    0.74
  -4  -1   2    6.04    0.71
  -1   5   2    8.91    0.80
  -1   5   2    6.78    0.70
   5  -4   2    5.39    0.70
   5  -4   2    7.73    0.82
  -4  -1   2    7.41    0.74
   5  -4   2    6.14    0.74
  -4  -1   2    6.68    0.70
   0  -5  -2   24.82    2.93
   5   0  -2   27.12    2.90
   0  -5  -2   29.25    2.93
  -5   5  -2   28.19    2.93
  -5   5  -2   29.34    2.99
   0  -5  -2   29.15    2.76
  -5   5  -2   28.91    2.98
   0  -5  -2   26.79    2.90
   0  -5  -2   31.51    2.78
  -5   5  -2   30.95    2.99
  -5   5  -2   27.57    2.97
   0  -5  -2   25.02    2.93
   0  -5  -2   32.74    3.03
  -5   5  -2   32.90    3.07
   0  -5  -2   30.11    3.02
  -5   5  -2   28.06    2.80
  -5   5  -2   29.71    2.96
   5   0  -2   28.86    2.89
   0  -5  -2   30.34    2.83
  -5   5  -2   23.43    3.04
   0  -5  -2   32.19    2.88
   0   5   2   27.00    2.77
   5  -5   2   30.22    2.81
  -5   0   2   33.53    2.91
   0   5   2   31.59    2.96
   0   5   2   32.94    3.01
   0   5   2   27.00    2.79
   5  -5   2   29.82    2.98
  -5   0   2   26.66    2.91
   5  -5   2   31.03    3.08
   0   5   2   28.59    2.90
   0   5   2   32.29    2.94
  -5   0   2   32.99    2.92
  -5   0   2   28.94    2.99
   5  -5   2   31.23    2.94
  -5   0   2   26.78    2.99
  -5   0   2   29.29    2.86
   5  -5   2   29.77    2.97
   0   5   2   30.41    3.02
   5  -5   2   25.55    2.98
   5  -5   2   36.51    3.01
   5  -5   2   26.45    2.97
   0   5   2   27.49    2.93
   5  -5   2   27.95    3.06
  -5   0   2   28.53    2.87
   0   5   2   31.00    2.91
   5  -5   2   23.84    2.85
   5  -5   2   28.78    2.97
   0   5   2   30.44    2.81
  -1  -5  -2   35.14    3.25
  -5   6  -2   25.35    3.38
  -5   6  -2   32.34    3.32
   6  -1  -2   28.57    3.31
   6  -1  -2   37.65    3.26
  -5   6  -2   29.82    3.33
  -5   6  -2   28.20    3.11
   6  -1  -2   35.74    3.24
  -5   6  -2   33.39    3.27
  -5   6  -2   30.55    3.11
   6  -1  -2   32.03    3.32
  -1  -5  -2   27.92    3.25
  -1  -5  -2   30.72    3.34
  -5   6  -2   28.16    3.29
  -1  -5  -2   33.96    3.14
   6  -1  -2   35.36    3.26
  -5   6  -2   40.33    3.35
  -5   6  -2   33.00    3.29
  -1  -5  -2   33.47    3.35
  -1  -5  -2   33.32    3.08
  -1  -5  -2   36.55    3.22
  -5   6  -2   38.92    3.33
   5  -6   2   38.26    3.44
   5  -6   2   32.73    3.20
   5  -6   2   33.38    3.27
   5  -6   2   28.49    3.30
   1   5   2   31.41    3.24
   1   5   2   31.24    3.32
   5  -6   2   33.93    3.30
   5  -6   2   33.40    3.32
  -6   1   2   34.19    3.27
   5  -6   2   38.47    3.34
  -6   1   2   28.02    3.24
  -6   1   2   27.94    3.34
  -6   1   2   31.33    3.07
   5  -6   2   25.95    3.30
  -6   1   2   34.38    3.35
   5  -6   2   35.83    3.13
   1   5   2   30.39    3.09
   1   5   2   31.90    3.27
  -6   1   2   36.27    3.26
  -6   1   2   32.73    3.20
   7  -2  -2   13.86    1.34
  -2  -5  -2   12.59    1.39
   7  -2  -2   11.49    1.39
  -5   7  -2   14.05    1.34
  -5   7  -2   11.50    1.42
  -2  -5  -2   13.10    1.35
  -2  -5  -2   11.48    1.26
  -5   7  -2   13.48    1.43
   7  -2  -2   13.27    1.38
   7  -2  -2   14.92    1.42
  -2  -5  -2   13.57    1.30
   7  -2  -2   11.96    1.40
  -5   7  -2   11.57    1.42
  -5   7  -2   11.02    1.33
  -5   7  -2   13.00    1.43
   7  -2  -2   13.24    1.39
  -5   7  -2   12.78    1.44
   7  -2  -2   12.16    1.35
  -5   7  -2   12.70    1.48
  -2  -5  -2   14.41    1.41
  -5   7  -2   14.20    1.44
  -2  -5  -2   13.61    1.38
  -2  -5  -2   13.39    1.26
  -2  -5  -2   12.80    1.37
  -2  -5  -2   13.91    1.33
   7  -2  -2   14.18    1.36
   5  -7   2   10.05    1.40
  -7   2   2   13.57    1.31
   2   5   2   13.53    1.36
  -7   2   2   12.88    1.39
   5  -7   2   14.29    1.50
  -7   2   2   13.55    1.37
  -7   2   2   13.96    1.40
  -7   2   2   13.70    1.44
   5  -7   2   15.20    1.43
   5  -7   2   15.24    1.46
   5  -7   2   11.98    1.37
   5  -7   2   16.07    1.47
  -7   2   2   12.59    1.39
   5  -7   2   14.10    1.45
   5  -7   2   14.63    1.45
   8  -3  -2    0.84    0.22
   8  -3  -2    0.84    0.19
   8  -3  -2    0.97    0.24
  -5   8  -2    0.63    0.24
   8  -3  -2    0.57    0.18
   8  -3  -2    0.98    0.18
   8  -3  -2    0.89    0.22
  -5   8  -2    0.38    0.20
  -5   8  -2    0.80    0.23
   8  -3  -2    0.57    0.18
   8  -3  -2    0.98    0.17
  -3  -5  -2    1.24    0.18
  -3  -5  -2    0.90    0.17
  -5   8  -2    1.01    0.26
  -3  -5  -2    0.70    0.17
  -5   8  -2    0.73    0.24
  -3  -5  -2    1.08    0.16
   8  -3  -2    0.73    0.19
  -5   8  -2    0.61    0.21
  -5   8  -2    0.78    0.27
  -5   8  -2    0.48    0.19
  -8   3   2    0.71    0.22
   5  -8   2    0.87    0.26
   3   5   2    0.48    0.23
   5  -8   2    0.56    0.23
  -8   3   2    0.78    0.22
   5  -8   2    0.54    0.23
   5  -8   2    0.95    0.23
   5  -8   2    0.90    0.26
   5  -8   2    0.89    0.26
   5  -8   2    0.76    0.25
   5  -8   2    0.87    0.25
   5  -8   2    0.56    0.24
  -8   3   2    0.59    0.20
  -8   3   2    0.71    0.19
   5  -8   2    0.72    0.22
  -8   3   2    0.70    0.21
  -8   3   2    0.87    0.23
  -5   9  -2    0.89    0.26
  -5   9  -2    0.82    0.25
   9  -4  -2    0.08    0.15
   9  -4  -2    0.60    0.20
  -4  -5  -2    0.89    0.19
  -5   9  -2    0.79    0.22
  -5   9  -2    0.47    0.22
  -4  -5  -2    0.53    0.14
   9  -4  -2    0.27    0.14
  -5   9  -2    0.40    0.19
   9  -4  -2    0.98    0.24
   9  -4  -2    0.82    0.23
  -4  -5  -2    0.86    0.16
  -5   9  -2    1.00    0.28
  -4  -5  -2    0.72    0.17
   9  -4  -2    0.74    0.24
   9  -4  -2    0.61    0.20
   9  -4  -2    0.72    0.19
   4   5   2    1.44    0.32
  -9   4   2    1.11    0.25
  -9   4   2    0.55    0.19
  -9   4   2    1.07    0.28
   5  -9   2    0.69    0.23
   5  -9   2    0.89    0.27
  -9   4   2    1.13    0.25
   5  -9   2    0.91    0.26
   5  -9   2    0.85    0.24
   5  -9   2    0.33    0.18
  -9   4   2    1.01    0.26
  -9   4   2    0.73    0.23
   5  -9   2    1.10    0.29
   5  -9   2    1.10    0.28
  -9   4   2    1.02    0.25
  10  -5  -2   40.88    4.58
  -5  10  -2   48.99    4.55
  -5  10  -2   42.48    4.61
  -5  10  -2   45.21    4.48
  10  -5  -2   43.64    4.28
  10  -5  -2   46.03    4.45
  -5  -5  -2   40.40    4.39
  -5  -5  -2   42.42    4.37
  10  -5  -2   53.94    4.51
  10  -5  -2   45.15    4.51
  -5  10  -2   37.27    4.46
  -5  10  -2   40.52    4.50
   5 -10   2   50.42    4.48
   5 -10   2   41.57    4.50
 -10   5   2   43.19    4.48
   5   5   2   37.90    4.21
   5 -10   2   48.29    4.65
   5 -10   2   54.27    4.39
 -10   5   2   42.32    4.51
 -10   5   2   46.16    4.25
 -10   5   2   44.12    4.24
 -10   5   2   44.54    4.63
   5 -10   2   38.61    4.50
  11  -6  -2    1.79    0.35
  11  -6  -2    2.31    0.38
  11  -6  -2    1.97    0.41
  -5  11  -2    1.08    0.38
  -6  -5  -2    1.86    0.30
  11  -6  -2    2.68    0.47
  -5  11  -2    2.08    0.44
  -5  11  -2    2.35    0.41
  -5  11  -2    1.79    0.41
  11  -6  -2    1.60    0.39
  -6  -5  -2    2.11    0.30
  -5  11  -2    1.46    0.39
   5 -11   2    2.03    0.44
   5 -11   2    2.10    0.43
   5 -11   2    2.41    0.44
   5 -11   2    2.34    0.44
 -11   6   2    1.65    0.44
 -11   6   2    1.39    0.37
 -11   6   2    1.86    0.39
   5 -11   2    1.45    0.41
 -11   6   2    2.14    0.47
  10  -6  -2    0.23    0.20
  -4  10  -2    0.02    0.15
  10  -6  -2    0.11    0.16
  -6  -4  -2    0.04    0.12
  -4  10  -2    0.11    0.19
  -4  10  -2   -0.21    0.11
  10  -6  -2   -0.18    0.14
  10  -6  -2   -0.16    0.10
  -4  10  -2    0.15    0.16
  -4  10  -2   -0.01    0.12
  10  -6  -2    0.04    0.15
  -4  10  -2    0.02    0.15
  -6  -4  -2    0.00    0.09
 -10   6   2    0.24    0.17
   4 -10   2    0.10    0.17
 -10   6   2   -0.04    0.17
 -10   6   2   -0.06    0.16
 -10   6   2    0.22    0.19
 -10   6   2    0.11    0.16
   4 -10   2   -0.12    0.17
   4 -10   2   -0.08    0.15
   4 -10   2    0.16    0.18
   4 -10   2   -0.17    0.14
   4 -10   2    0.00    0.19
  -3   9  -2   31.31    3.10
  -6  -3  -2   26.63    3.11
  -6  -3  -2   29.84    3.12
  -6  -3  -2   32.47    3.07
   9  -6  -2   31.74    3.16
  -3   9  -2   33.20    2.87
  -3   9  -2   27.99    3.13
  -3   9  -2   29.48    3.19
   9  -6  -2   30.22    3.01
   9  -6  -2   32.25    3.15
  -6  -3  -2   26.87    3.02
  -3   9  -2   27.57    3.13
  -3   9  -2   37.99    3.24
   9  -6  -2   26.98    3.21
  -3   9  -2   34.20    3.10
   9  -6  -2   24.39    3.10
   9  -6  -2   29.50    3.15
  -3   9  -2   30.08    3.10
   3  -9   2   31.29    2.96
  -9   6   2   30.92    3.15
  -9   6   2   34.73    3.00
   3  -9   2   29.48    3.13
   3  -9   2   33.71    3.17
   3  -9   2   32.96    3.14
  -9   6   2   29.79    3.17
  -9   6   2   28.72    2.96
   3  -9   2   31.06    3.03
   3  -9   2   31.22    3.23
   3  -9   2   29.23    3.08
  -9   6   2   33.02    3.18
   3  -9   2   27.47    3.12
   8  -6  -2    0.08    0.15
  -6  -2  -2    0.08    0.08
  -2   8  -2    0.04    0.11
   8  -6  -2    0.09    0.14
   8  -6  -2    0.08    0.12
   8  -6  -2    0.04    0.15
  -2   8  -2    0.04    0.11
   8  -6  -2    0.16    0.16
  -2   8  -2    0.06    0.12
   8  -6  -2   -0.01    0.14
  -2   8  -2   -0.01    0.12
  -2   8  -2    0.07    0.10
  -2   8  -2    0.07    0.11
  -6  -2  -2    0.11    0.16
  -2   8  -2    0.02    0.11
  -2   8  -2    0.10    0.12
   8  -6  -2    0.02    0.11
  -6  -2  -2    0.05    0.10
   8  -6  -2    0.10    0.13
  -2   8  -2    0.24    0.15
  -2   8  -2    0.11    0.13
  -6  -2  -2    0.07    0.11
  -6  -2  -2    0.04    0.09
  -8   6   2    0.07    0.14
   2  -8   2   -0.14    0.12
  -8   6   2    0.02    0.14
   2  -8   2    0.28    0.15
   2  -8   2    0.25    0.16
   2  -8   2    0.16    0.11
  -8   6   2    0.34    0.15
  -8   6   2    0.17    0.18
   2  -8   2    0.04    0.10
  -8   6   2   -0.14    0.12
   2  -8   2    0.16    0.16
  -8   6   2   -0.05    0.13
  -8   6   2    0.42    0.19
   2  -8   2    0.03    0.10
   2  -8   2    0.05    0.14
  -8   6   2    0.20    0.16
   2  -8   2    0.06    0.13
  -8   6   2    0.27    0.16
  -1   7  -2   40.53    4.25
   7  -6  -2   42.09    4.34
   7  -6  -2   43.83    4.33
  -1   7  -2   41.31    4.30
  -6  -1  -2   42.05    4.26
  -6  -1  -2   42.82    4.07
  -6  -1  -2   46.06    4.18
  -1   7  -2   41.94    4.26
  -1   7  -2   38.16    4.24
  -1   7  -2   46.86    4.26
  -6  -1  -2   40.97    4.24
   7  -6  -2   39.77    4.45
   7  -6  -2   36.23    4.28
   7  -6  -2   36.31    4.32
   7  -6  -2   41.53    4.34
  -1   7  -2   47.73    4.32
  -1   7  -2   47.42    4.39
   7  -6  -2   45.75    4.19
  -6  -1  -2   43.77    3.99
   7  -6  -2   38.87    4.07
  -1   7  -2   43.70    4.39
  -1   7  -2   45.29    4.00
  -6  -1  -2   40.85    4.37
  -1   7  -2   42.35    4.09
  -6  -1  -2   44.37    3.99
  -6  -1  -2   45.66    4.38
  -6  -1  -2   48.00    4.26
  -6  -1  -2   37.79    4.20
   7  -6  -2   39.09    4.34
   7  -6  -2   46.84    4.38
   1  -7   2   38.90    4.29
   1  -7   2   37.36    4.22
  -7   6   2   39.64    4.34
  -7   6   2   47.71    4.38
   1  -7   2   46.58    4.06
   6   1   2   47.44    4.23
  -7   6   2   38.45    4.32
  -7   6   2   46.28    4.37
   1  -7   2   41.67    4.14
  -7   6   2   46.54    4.29
  -7   6   2   40.69    4.09
   1  -7   2   45.18    4.42
   1  -7   2   43.06    4.30
  -7   6   2   41.30    4.45
   1  -7   2   42.15    4.30
  -7   6   2   45.35    4.38
   1  -7   2   40.04    4.04
   6  -6  -2   70.98    6.87
   0   6  -2   70.26    6.19
   6  -6  -2   72.26    6.67
   6  -6  -2   75.66    6.63
  -6   0  -2   69.08    6.22
   0   6  -2   71.10    6.64
  -6   0  -2   62.97    6.53
   0   6  -2   76.33    6.64
   6  -6  -2   53.83    6.66
  -6   0  -2   62.42    6.61
   6  -6  -2   62.33    6.68
  -6   0  -2   66.98    6.79
   6  -6  -2   65.89    6.29
  -6   0  -2   64.70    6.24
   0   6  -2   68.18    6.56
   6  -6  -2   64.76    6.45
   0   6  -2   64.24    6.77
   0   6  -2   61.66    6.77
  -6   0  -2   61.62    6.53
   6  -6  -2   68.21    6.58
   6  -6  -2   74.33    6.71
  -6   0  -2   74.43    6.63
   6   0   2   68.89    6.56
   0  -6   2   61.57    6.39
   0  -6   2   73.71    6.53
  -6   6   2   71.38    6.71
   0  -6   2   63.41    6.61
  -6   6   2   76.03    6.32
  -6   6   2   61.10    6.30
  -6   6   2   66.20    6.68
   0  -6   2   60.55    6.24
   6   0   2   65.48    6.65
   0  -6   2   59.26    6.24
  -6   6   2   63.41    6.85
  -6   6   2   59.01    6.67
  -6   6   2   62.69    6.57
   0  -6   2   68.05    6.62
   0  -6   2   64.96    6.80
  -6   6   2   73.83    6.72
   0  -6   2   77.27    6.82
  -6   6   2   59.06    6.61
   0  -6   2   62.55    6.55
   0  -6   2   71.59    6.63
   5  -6  -2   36.91    3.37
   5  -6  -2   28.56    3.33
   1   5  -2   36.24    3.28
  -6   1  -2   31.46    3.30
   5  -6  -2   32.54    3.44
   5  -6  -2   36.41    3.38
  -6   1  -2   33.84    3.13
   5  -6  -2   32.84    3.31
  -6   1  -2   36.80    3.41
   1   5  -2   32.32    3.25
   5  -6  -2   36.04    3.24
   5  -6  -2   29.40    3.14
   5  -6  -2   31.20    3.33
  -6   1  -2   32.77    3.39
  -6   1  -2   30.97    3.30
   1   5  -2   29.52    3.26
   5  -6  -2   30.73    3.29
  -6   1  -2   37.04    3.26
   5  -6  -2   32.79    3.34
   1   5  -2   37.06    3.10
  -6   1  -2   33.82    3.10
   5  -6  -2   36.55    3.17
  -6   1  -2   35.64    3.26
  -6   1  -2   29.41    3.28
   6  -1   2   35.06    3.37
  -5   6   2   32.23    3.35
   6  -1   2   35.81    3.32
  -5   6   2   30.07    3.15
   6  -1   2   31.10    3.25
  -5   6   2   35.34    3.37
   6  -1   2   29.48    3.27
  -5   6   2   30.94    3.14
   6  -1   2   32.41    3.29
   6  -1   2   28.79    3.38
  -5   6   2   27.33    3.30
  -5   6   2   29.16    3.42
  -1  -5   2   33.62    3.28
  -1  -5   2   32.97    3.24
  -1  -5   2   33.90    3.10
  -1  -5   2   30.15    3.27
  -1  -5   2   30.72    3.21
  -5   6   2   35.00    3.30
   6  -1   2   29.35    3.29
  -1  -5   2   31.89    3.08
  -1  -5   2   30.51    3.16
  -5   6   2   33.23    3.36
  -1  -5   2   35.61    3.08
  -1  -5   2   33.01    3.28
  -1  -5   2   35.74    3.37
  -1  -5   2   38.79    3.37
  -5   6   2   31.58    3.35
  -5   6   2   34.94    3.35
   4  -6  -2    4.72    0.63
   4  -6  -2    5.05    0.67
  -6   2  -2    6.54    0.67
   2   4  -2    5.67    0.58
   4  -6  -2    6.81    0.65
  -6   2  -2    4.77    0.63
   4  -6  -2    5.13    0.66
  -6   2  -2    5.46    0.62
  -6   2  -2    4.82    0.62
  -6   2  -2    5.09    0.63
  -6   2  -2    4.32    0.62
   4  -6  -2    4.71    0.65
   4  -6  -2    5.75    0.67
   4  -6  -2    6.83    0.71
  -6   2  -2    5.75    0.65
   4  -6  -2    6.70    0.67
  -6   2  -2    4.43    0.62
  -6   2  -2    5.33    0.66
   4  -6  -2    6.04    0.67
  -4   6   2    5.10    0.66
  -4   6   2    6.46    0.64
  -4   6   2    5.74    0.70
  -2  -4   2    4.51    0.60
   6  -2   2    5.83    0.64
   6  -2   2    6.62    0.65
  -2  -4   2    5.83    0.59
  -4   6   2    5.88    0.67
  -4   6   2    5.23    0.67
  -4   6   2    5.76    0.67
   6  -2   2    5.02    0.61
  -4   6   2    5.64    0.62
   6  -2   2    5.16    0.63
   6  -2   2    6.23    0.65
  -4   6   2    6.16    0.69
  -4   6   2    4.59    0.65
   6  -2   2    6.09    0.64
   6  -2   2    5.76    0.59
  -2  -4   2    6.26    0.61
  -2  -4   2    5.08    0.60
  -4   6   2    6.02    0.67
   6  -2   2    5.19    0.65
  -4   6   2    5.81    0.67
  -2  -4   2    5.90    0.58
   3  -6  -2    0.83    0.22
   3  -6  -2    0.92    0.19
   3  -6  -2    1.34    0.23
  -6   3  -2    0.99    0.19
  -6   3  -2    1.13    0.23
  -6   3  -2    0.91    0.21
  -6   3  -2    0.75    0.19
   3  -6  -2    1.33    0.24
   3   3  -2    0.88    0.12
   3  -6  -2    1.25    0.23
  -6   3  -2    0.95    0.21
  -6   3  -2    0.69    0.18
   3  -6  -2    1.01    0.21
   3  -6  -2    0.68    0.20
   3  -6  -2    0.98    0.22
  -6   3  -2    0.71    0.19
   3  -6  -2    0.80    0.19
  -6   3  -2    0.71    0.20
   3  -6  -2    0.97    0.22
   3  -6  -2    0.70    0.21
  -6   3  -2    1.45    0.24
  -6   3  -2    1.09    0.22
  -6   3  -2    0.78    0.18
   6  -3   2    0.84    0.19
   6  -3   2    0.84    0.20
  -3   6   2    0.66    0.17
  -3   6   2    1.40    0.25
   6  -3   2    1.04    0.17
  -3   6   2    1.00    0.23
   6  -3   2    0.87    0.21
  -3  -3   2    1.04    0.13
   6  -3   2    0.91    0.18
  -3   6   2    0.99    0.22
  -3   6   2    1.12    0.22
  -3   6   2    0.73    0.19
   6  -3   2    0.93    0.22
   6  -3   2    0.58    0.18
   6  -3   2    0.74    0.18
   6  -3   2    1.18    0.21
   6  -3   2    1.17    0.21
   6  -3   2    0.96    0.22
  -3   6   2    1.09    0.23
  -3   6   2    1.21    0.21
  -3   6   2    1.12    0.23
   6  -3   2    0.77    0.20
  -3  -3   2    0.87    0.13
  -3  -3   2    0.60    0.18
  -6   4  -2    5.29    0.69
  -6   4  -2    5.86    0.68
   2  -6  -2    6.52    0.70
   2  -6  -2    5.29    0.65
   2  -6  -2    4.57    0.61
   2  -6  -2    6.49    0.68
   2  -6  -2    6.20    0.68
  -6   4  -2    5.83    0.67
   2  -6  -2    6.54    0.65
   2  -6  -2    5.76    0.66
  -6   4  -2    5.00    0.66
   2  -6  -2    6.32    0.71
  -6   4  -2    6.45    0.69
   2  -6  -2    6.39    0.63
   2  -6  -2    6.97    0.69
   2  -6  -2    5.05    0.65
   4   2  -2    5.23    0.57
   2  -6  -2    5.70    0.68
  -6   4  -2    5.60    0.63
  -6   4  -2    5.78    0.67
   2  -6  -2    5.06    0.63
  -6   4  -2    5.43    0.68
  -6   4  -2    5.30    0.67
   6  -4   2    6.60    0.68
   6  -4   2    5.65    0.70
  -4  -2   2    5.06    0.61
  -2   6   2    5.51    0.61
  -2   6   2    5.29    0.65
   6  -4   2    6.06    0.70
  -4  -2   2    5.58    0.59
  -2   6   2    6.49    0.68
   6  -4   2    6.52    0.69
  -2   6   2    5.40    0.66
   6  -4   2    5.21    0.65
   6  -4   2    5.44    0.68
   6  -4   2    5.02    0.66
  -2   6   2    6.01    0.67
  -2   6   2    5.40    0.65
  -2   6   2    5.53    0.61
   6  -4   2    6.80    0.69
  -2   6   2    6.44    0.70
  -4  -2   2    5.50    0.65
  -2   6   2    4.68    0.61
  -2   6   2    7.16    0.68
  -2   6   2    5.63    0.68
   6  -4   2    6.12    0.62
   6  -4   2    5.81    0.64
  -2   6   2    5.82    0.59
  -6   5  -2   30.26    3.28
   1  -6  -2   37.62    3.28
   1  -6  -2   36.95    3.08
  -6   5  -2   26.08    3.29
   5   1  -2   32.27    3.18
   1  -6  -2   37.80    3.24
   1  -6  -2   34.29    3.19
  -6   5  -2   38.13    3.28
  -6   5  -2   30.54    3.30
   1  -6  -2   32.34    3.15
   1  -6  -2   30.97    3.22
   1  -6  -2   30.67    3.26
   1  -6  -2   28.63    3.07
   1  -6  -2   35.80    3.29
  -6   5  -2   30.14    3.09
  -6   5  -2   30.39    3.29
   1  -6  -2   36.25    3.28
  -6   5  -2   31.59    3.25
   1  -6  -2   30.31    3.35
  -6   5  -2   30.14    3.38
   1  -6  -2   33.60    3.36
  -6   5  -2   31.13    3.30
   6  -5   2   26.66    3.37
   6  -5   2   38.41    3.33
  -5  -1   2   32.36    3.21
  -5  -1   2   32.27    3.09
  -1   6   2   35.63    3.36
   6  -5   2   30.07    3.28
   6  -5   2   30.04    3.28
   6  -5   2   32.34    3.10
  -1   6   2   30.36    3.27
  -1   6   2   33.04    3.27
  -1   6   2   34.86    3.34
  -1   6   2   28.33    3.28
  -5  -1   2   26.36    3.29
  -1   6   2   35.41    3.25
  -5  -1   2   33.41    3.20
  -5  -1   2   29.90    3.29
  -1   6   2   36.22    3.25
   6  -5   2   29.69    3.30
   6  -5   2   37.25    3.19
   6  -5   2   33.28    3.40
   6  -5   2   33.21    3.29
   6  -5   2   32.75    3.28
  -1   6   2   30.57    3.24
   6   0  -2   72.77    6.30
   0  -6  -2   63.76    6.32
   0  -6  -2   65.05    6.04
  -6   6  -2   63.89    6.07
  -6   6  -2   69.18    6.46
   0  -6  -2   62.93    6.16
  -6   6  -2   69.44    6.44
  -6   6  -2   56.13    6.33
  -6   6  -2   58.75    6.45
   0  -6  -2   72.07    6.57
   0  -6  -2   53.44    6.28
  -6   6  -2   66.00    6.38
  -6   6  -2   58.90    6.07
   0  -6  -2   58.42    6.38
   0  -6  -2   68.37    6.57
   0  -6  -2   64.30    6.02
   0  -6  -2   64.65    6.38
  -6   6  -2   61.14    6.43
  -6   6  -2   59.00    6.60
   6  -6   2   60.35    6.20
   6  -6   2   55.78    6.60
  -6   0   2   64.07    6.37
  -6   0   2   58.96    6.35
   0   6   2   70.09    6.54
   6  -6   2   69.05    6.44
   6  -6   2   65.03    6.40
  -6   0   2   59.65    5.99
  -6   0   2   62.96    6.53
   0   6   2   69.58    6.40
   6  -6   2   61.89    6.44
   0   6   2   62.17    6.42
   0   6   2   70.66    6.56
   0   6   2   70.66    6.34
   6  -6   2   68.10    6.07
   6  -6   2   69.09    6.35
   6  -6   2   62.98    6.46
  -6   0   2   67.44    6.53
  -6   0   2   63.17    6.26
   6  -6   2   77.31    6.46
   0   6   2   53.52    5.98
  -1  -6  -2   44.33    4.13
  -6   7  -2   39.84    4.20
  -1  -6  -2   40.67    4.51
  -6   7  -2   39.34    4.58
   7  -1  -2   44.77    4.48
  -1  -6  -2   50.88    4.41
  -6   7  -2   49.59    4.48
  -1  -6  -2   35.37    4.38
  -6   7  -2   51.92    4.50
  -1  -6  -2   45.10    4.39
  -1  -6  -2   45.12    4.29
  -1  -6  -2   46.32    4.16
  -1  -6  -2   45.29    4.24
  -6   7  -2   47.32    4.21
  -1  -6  -2   46.22    4.52
  -6   7  -2   42.37    4.45
  -6   7  -2   44.71    4.43
   7  -1  -2   47.98    4.36
   7  -1  -2   39.92    4.38
   6  -7   2   39.76    4.45
  -7   1   2   44.77    4.51
   6  -7   2   48.83    4.42
   6  -7   2   48.10    4.46
  -7   1   2   40.45    4.51
   6  -7   2   36.33    4.56
  -7   1   2   38.73    4.38
   1   6   2   36.45    4.40
   6  -7   2   37.08    4.45
   6  -7   2   45.44    4.49
  -7   1   2   40.25    4.13
   6  -7   2   42.12    4.46
   1   6   2   43.01    4.17
   6  -7   2   45.38    4.21
  -7   1   2   50.28    4.41
   1   6   2   46.88    4.47
   6  -7   2   51.75    4.33
   6  -7   2   50.75    4.49
  -7   1   2   45.71    4.33
  -7   1   2   46.38    4.39
   1   6   2   41.53    4.37
  -2  -6  -2    0.09    0.12
   8  -2  -2    0.13    0.13
  -2  -6  -2    0.11    0.07
  -6   8  -2    0.18    0.16
  -2  -6  -2    0.04    0.13
   8  -2  -2    0.30    0.14
   8  -2  -2    0.16    0.12
  -6   8  -2    0.19    0.15
  -6   8  -2    0.17    0.16
  -2  -6  -2    0.00    0.08
   8  -2  -2    0.16    0.10
  -6   8  -2    0.03    0.13
  -6   8  -2   -0.02    0.12
  -6   8  -2    0.14    0.16
   8  -2  -2    0.08    0.10
  -6   8  -2    0.22    0.17
  -2  -6  -2    0.07    0.10
  -6   8  -2    0.08    0.13
  -2  -6  -2    0.17    0.11
  -6   8  -2    0.17    0.14
  -2  -6  -2    0.08    0.09
   6  -8   2    0.05    0.15
   2   6   2    0.10    0.15
   6  -8   2    0.27    0.16
   6  -8   2    0.08    0.16
  -8   2   2    0.20    0.13
  -8   2   2    0.21    0.12
  -8   2   2    0.05    0.14
  -8   2   2    0.07    0.13
   6  -8   2   -0.03    0.14
   6  -8   2   -0.07    0.09
  -8   2   2    0.20    0.13
   6  -8   2   -0.05    0.11
  -8   2   2    0.19    0.12
   6  -8   2    0.17    0.16
   6  -8   2    0.17    0.18
   6  -8   2   -0.12    0.11
   9  -3  -2   31.95    3.14
   9  -3  -2   32.04    3.15
  -6   9  -2   29.13    3.24
  -6   9  -2   38.15    3.09
  -3  -6  -2   31.65    3.14
  -6   9  -2   31.62    3.05
  -6   9  -2   29.55    3.23
  -6   9  -2   31.42    3.25
  -3  -6  -2   32.21    2.96
   9  -3  -2   30.96    3.13
   9  -3  -2   35.74    3.22
   9  -3  -2   34.32    3.27
  -3  -6  -2   28.65    2.94
   9  -3  -2   34.03    3.21
  -6   9  -2   30.68    3.28
  -6   9  -2   31.88    3.27
   9  -3  -2   29.50    3.25
   9  -3  -2   24.62    3.23
   9  -3  -2   34.86    3.20
  -3  -6  -2   31.72    3.15
  -3  -6  -2   35.76    3.24
  -6   9  -2   29.01    3.34
  -3  -6  -2   31.89    3.23
  -9   3   2   30.28    3.30
   6  -9   2   38.83    3.25
   3   6   2   34.81    3.08
  -9   3   2   29.47    3.20
  -9   3   2   31.51    3.22
   6  -9   2   29.30    3.25
  -9   3   2   30.63    3.03
  -9   3   2   33.00    3.17
   6  -9   2   26.80    3.32
   6  -9   2   29.89    3.26
  -9   3   2   26.47    3.19
   6  -9   2   28.89    3.24
   6  -9   2   30.17    3.13
  10  -4  -2    0.13    0.14
  -6  10  -2    0.06    0.18
  -6  10  -2    0.10    0.18
  -4  -6  -2   -0.01    0.10
  10  -4  -2   -0.12    0.12
  -4  -6  -2    0.12    0.11
  10  -4  -2   -0.23    0.11
  10  -4  -2   -0.04    0.15
  10  -4  -2   -0.10    0.14
  -6  10  -2    0.17    0.20
  -6  10  -2    0.07    0.18
  -6  10  -2   -0.17    0.14
   4   6   2    0.05    0.19
   6 -10   2    0.09    0.20
   6 -10   2    0.03    0.19
 -10   4   2    0.07    0.15
   6 -10   2   -0.01    0.17
 -10   4   2    0.17    0.15
 -10   4   2    0.06    0.18
 -10   4   2    0.11    0.13
   6 -10   2   -0.12    0.16
   6 -10   2    0.22    0.18
  -6  11  -2    1.48    0.41
  -5  -6  -2    1.86    0.28
  11  -5  -2    1.69    0.36
  -6  11  -2    1.34    0.38
  11  -5  -2    2.31    0.35
  11  -5  -2    2.03    0.41
  -5  -6  -2    2.36    0.29
  11  -5  -2    1.61    0.38
  11  -5  -2    2.30    0.31
  -6  11  -2    1.91    0.44
  -6  11  -2    2.39    0.47
   6 -11   2    0.96    0.38
 -11   5   2    1.52    0.36
   6 -11   2    2.22    0.44
   6 -11   2    1.89    0.45
   6 -11   2    1.59    0.42
   6 -11   2    2.00    0.44
 -11   5   2    1.07    0.35
 -11   5   2    2.47    0.47
  -6  -6  -2   16.25    1.52
  12  -6  -2   16.37    1.49
  -6  12  -2   13.60    1.64
  -6  12  -2   15.67    1.63
  -6  12  -2   14.33    1.68
  -6  -6  -2   14.06    1.49
  12  -6  -2   14.70    1.64
  12  -6  -2   13.39    1.63
  12  -6  -2   13.96    1.56
  12  -6  -2   15.10    1.63
  -6  12  -2   13.69    1.63
 -12   6   2   18.32    1.68
   6 -12   2   14.70    1.68
 -12   6   2   13.31    1.68
   6 -12   2   12.86    1.68
   6 -12   2   11.35    1.62
   6 -12   2   14.21    1.65
   6 -12   2   11.42    1.56
  13  -7  -2    8.23    1.07
  13  -7  -2    8.47    1.04
  -6  13  -2    9.62    1.08
  -6  13  -2    9.10    1.09
  -6  13  -2    7.96    1.00
  -7  -6  -2    6.67    0.90
  13  -7  -2    7.07    0.95
  13  -7  -2    7.99    0.90
   6 -13   2    8.02    1.12
 -13   7   2    7.32    1.09
   6 -13   2    8.10    1.08
 -13   7   2    8.58    1.07
  12  -7  -2   17.25    1.86
  12  -7  -2   17.59    2.00
  -5  12  -2   18.86    1.99
  -5  12  -2   18.88    1.95
  12  -7  -2   16.23    1.93
  -5  12  -2   20.15    2.00
  12  -7  -2   14.37    1.98
  -5  12  -2   17.92    2.01
  -7  -5  -2   20.71    1.89
  -7  -5  -2   17.44    1.85
 -12   7   2   19.26    2.08
   5 -12   2   18.84    2.01
   5 -12   2   17.58    2.05
   5 -12   2   18.53    1.99
 -12   7   2   15.86    1.97
  -4  11  -2    0.65    0.25
  -4  11  -2    0.34    0.21
  11  -7  -2    0.11    0.20
  11  -7  -2    0.17    0.16
  -4  11  -2    0.23    0.20
  -4  11  -2    0.07    0.21
  11  -7  -2    0.18    0.19
  -7  -4  -2    0.13    0.11
  11  -7  -2    0.23    0.19
  11  -7  -2    0.15    0.22
  -4  11  -2    0.47    0.22
  -7  -4  -2    0.25    0.16
   4 -11   2    0.49    0.24
   4 -11   2    0.30    0.21
   4 -11   2    0.26    0.22
 -11   7   2    0.12    0.22
 -11   7   2    0.10    0.21
 -11   7   2    0.15    0.26
  10  -7  -2   25.50    2.70
  -3  10  -2   25.69    2.71
  -3  10  -2   24.53    2.45
  -7  -3  -2   23.36    2.58
  10  -7  -2   20.88    2.76
  10  -7  -2   26.09    2.61
  -3  10  -2   29.75    2.70
  10  -7  -2   26.66    2.74
  10  -7  -2   26.27    2.74
  -3  10  -2   29.01    2.70
  -3  10  -2   27.80    2.74
  -7  -3  -2   27.63    2.61
  -3  10  -2   26.59    2.64
 -10   7   2   21.67    2.69
 -10   7   2   29.41    2.84
   3 -10   2   26.12    2.66
   3 -10   2   23.46    2.76
   3 -10   2   25.39    2.55
   3 -10   2   26.75    2.71
 -10   7   2   23.71    2.73
  -2   9  -2   50.26    4.56
  -7  -2  -2   44.36    4.48
  -2   9  -2   44.52    4.38
   9  -7  -2   43.57    4.63
  -7  -2  -2   44.69    4.66
   9  -7  -2   46.00    4.63
   9  -7  -2   48.66    4.68
  -7  -2  -2   45.74    4.53
  -2   9  -2   44.82    4.61
  -2   9  -2   54.04    4.72
  -2   9  -2   47.87    4.58
  -7  -2  -2   42.53    4.54
  -2   9  -2   41.47    4.55
   9  -7  -2   41.48    4.77
  -2   9  -2   52.12    4.58
  -7  -2  -2   53.82    4.68
   9  -7  -2   38.63    4.65
  -2   9  -2   52.18    4.29
  -2   9  -2   45.90    4.63
   9  -7  -2   39.19    4.45
  -9   7   2   45.90    4.65
   2  -9   2   49.20    4.63
   2  -9   2   45.11    4.55
   2  -9   2   41.71    4.35
   2  -9   2   46.44    4.76
   2  -9   2   42.96    4.61
  -9   7   2   43.72    4.40
  -9   7   2   41.85    4.66
   2  -9   2   41.02    4.60
  -9   7   2   46.38    4.40
  -9   7   2   45.09    4.79
   2  -9   2   47.21    4.47
   2  -9   2   47.55    4.65
   2  -9   2   43.03    4.35
  -9   7   2   42.98    4.67
   8  -7  -2    0.54    0.20
  -7  -1  -2    0.32    0.08
   8  -7  -2    0.49    0.22
  -1   8  -2    0.30    0.14
  -1   8  -2    0.07    0.12
  -1   8  -2    0.51    0.15
  -1   8  -2    0.27    0.14
  -7  -1  -2    0.54    0.15
  -7  -1  -2    0.30    0.11
  -1   8  -2    0.15    0.14
  -7  -1  -2    0.08    0.15
   8  -7  -2    0.20    0.17
   8  -7  -2    0.17    0.17
  -7  -1  -2    0.36    0.22
   8  -7  -2    0.38    0.19
  -7  -1  -2    0.26    0.13
   8  -7  -2    0.26    0.21
  -1   8  -2    0.70    0.18
   8  -7  -2    0.28    0.19
  -1   8  -2    0.48    0.16
  -7  -1  -2    0.25    0.14
   8  -7  -2    0.38    0.19
   1  -8   2    0.43    0.18
  -8   7   2    0.30    0.15
   1  -8   2    0.34    0.14
  -8   7   2    0.56    0.23
   1  -8   2    0.21    0.15
   1  -8   2    0.28    0.15
   1  -8   2    0.04    0.16
  -8   7   2    0.45    0.23
   1  -8   2    0.29    0.14
   7   1   2    0.37    0.13
  -8   7   2    0.46    0.22
  -8   7   2    0.43    0.21
  -8   7   2    0.44    0.22
  -8   7   2    0.57    0.20
   1  -8   2    0.36    0.16
  -8   7   2    0.43    0.21
  -8   7   2   -0.02    0.11
   1  -8   2    0.15    0.12
   1  -8   2    0.19    0.15
  -7   0  -2   62.78    6.47
  -7   0  -2   62.02    6.48
   7  -7  -2   66.88    6.57
  -7   0  -2   66.55    6.49
   7  -7  -2   56.57    6.32
   0   7  -2   62.56    6.43
   7  -7  -2   63.72    6.74
   7  -7  -2   76.21    6.21
   7  -7  -2   53.17    6.56
   7  -7  -2   69.66    6.52
  -7   0  -2   59.84    6.09
  -7   0  -2   78.38    6.17
  -7   0  -2   63.16    6.66
   7  -7  -2   72.19    6.60
   0   7  -2   69.17    6.08
   7  -7  -2   60.75    6.46
   0   7  -2   62.37    6.50
   7  -7  -2   59.84    6.56
   0   7  -2   63.35    6.49
  -7   0  -2   70.16    6.67
   7  -7  -2   68.36    6.55
  -7   0  -2   57.29    6.39
   0   7  -2   65.79    6.62
  -7   0  -2   70.38    6.40
   0  -7   2   68.18    6.68
   7   0   2   70.46    6.43
   0  -7   2   65.40    6.49
  -7   7   2   65.71    6.59
   0  -7   2   70.59    6.51
   0  -7   2   64.81    6.27
   0  -7   2   67.98    6.13
  -7   7   2   62.33    6.19
   0  -7   2   60.55    6.39
   0  -7   2   67.64    6.50
  -7   7   2   67.61    6.56
   0  -7   2   62.65    6.13
  -7   7   2   66.34    6.75
  -7   7   2   62.35    6.46
  -7   7   2   70.20    6.61
   7   0   2   70.39    6.49
   7   0   2   62.38    6.46
   0  -7   2   62.48    6.34
  -7   7   2   65.40    6.57
   1   6  -2   41.49    4.33
   1   6  -2   40.41    4.34
  -7   1  -2   45.25    4.37
   1   6  -2   48.58    4.11
   6  -7  -2   43.66    4.44
   6  -7  -2   39.77    4.54
   6  -7  -2   46.26    4.18
   6  -7  -2   52.10    4.49
   1   6  -2   41.83    4.33
  -7   1  -2   43.31    4.31
  -7   1  -2   40.38    4.10
  -7   1  -2   42.27    4.37
   6  -7  -2   47.50    4.29
  -7   1  -2   47.01    4.38
   6  -7  -2   42.41    4.42
   6  -7  -2   44.78    4.37
   6  -7  -2   37.77    4.37
   1   6  -2   38.75    4.30
  -7   1  -2   41.44    4.49
  -7   1  -2   43.35    4.14
  -7   1  -2   45.95    4.31
   6  -7  -2   50.38    4.45
  -6   7   2   52.63    4.45
  -6   7   2   45.60    4.46
  -1  -6   2   42.19    4.27
   7  -1   2   43.31    4.48
  -1  -6   2   39.66    4.09
  -1  -6   2   40.85    4.34
  -1  -6   2   47.04    4.30
   7  -1   2   43.56    4.39
   7  -1   2   43.08    4.45
  -6   7   2   43.47    4.17
  -1  -6   2   43.79    4.47
  -6   7   2   38.95    4.35
   7  -1   2   43.21    4.36
   7  -1   2   48.07    4.35
  -1  -6   2   47.86    4.36
  -6   7   2   41.36    4.39
  -6   7   2   41.98    4.18
  -6   7   2   41.23    4.44
  -6   7   2   39.82    4.54
  -1  -6   2   44.07    4.47
  -6   7   2   48.73    4.45
  -1  -6   2   47.44    4.20
  -6   7   2   40.94    4.43
  -1  -6   2   42.29    4.09
   5  -7  -2   12.56    1.42
  -7   2  -2   12.89    1.37
   5  -7  -2   14.71    1.43
   5  -7  -2   12.66    1.37
  -7   2  -2   12.12    1.36
   5  -7  -2   10.17    1.39
   5  -7  -2   13.94    1.48
  -7   2  -2   12.25    1.42
   5  -7  -2   11.83    1.40
  -7   2  -2   13.35    1.29
  -7   2  -2   13.56    1.39
   5  -7  -2   11.70    1.41
   2   5  -2   13.09    1.32
   5  -7  -2   12.82    1.34
   5  -7  -2   12.68    1.44
  -7   2  -2   13.05    1.33
  -7   2  -2   12.12    1.38
  -7   2  -2   12.75    1.39
   7  -2   2   12.59    1.40
   7  -2   2   12.25    1.38
  -2  -5   2   14.67    1.33
  -5   7   2   13.23    1.43
   7  -2   2   12.39    1.34
  -2  -5   2   13.28    1.29
   7  -2   2   15.50    1.29
  -5   7   2   12.79    1.43
   7  -2   2   16.10    1.41
  -2  -5   2   12.59    1.37
   7  -2   2   12.85    1.42
   7  -2   2   17.23    1.40
  -5   7   2   13.34    1.34
   7  -2   2   12.51    1.39
  -5   7   2   13.96    1.43
  -5   7   2   12.49    1.42
  -5   7   2   12.61    1.42
  -5   7   2   11.17    1.40
  -5   7   2   13.29    1.47
  -2  -5   2   12.47    1.33
   7  -2   2   12.16    1.38
  -2  -5   2   14.12    1.37
  -2  -5   2   12.98    1.33
  -5   7   2   14.41    1.35
   4  -7  -2    6.22    0.65
  -7   3  -2    3.51    0.58
   4  -7  -2    5.90    0.67
   4  -7  -2    6.60    0.68
   4  -7  -2    4.61    0.63
   4  -7  -2    5.79    0.61
   3   4  -2    5.00    0.52
  -7   3  -2    5.02    0.61
  -7   3  -2    5.10    0.62
   4  -7  -2    6.40    0.66
  -7   3  -2    4.68    0.59
  -7   3  -2    4.85    0.63
   4  -7  -2    3.80    0.61
   4  -7  -2    4.75    0.58
  -7   3  -2    4.78    0.56
   4  -7  -2    6.05    0.63
   4  -7  -2    5.47    0.66
   4  -7  -2    4.54    0.62
  -7   3  -2    4.17    0.59
  -7   3  -2    5.47    0.62
  -7   3  -2    6.26    0.64
  -3  -4   2    5.37    0.55
  -4   7   2    4.33    0.63
  -4   7   2    5.47    0.63
  -4   7   2    6.77    0.60
   7  -3   2    4.47    0.56
   7  -3   2    6.57    0.65
  -3  -4   2    4.57    0.51
  -3  -4   2    5.40    0.60
   7  -3   2    4.50    0.60
  -3  -4   2    4.64    0.54
   7  -3   2    5.60    0.62
  -4   7   2    6.03    0.68
  -4   7   2    5.91    0.64
  -4   7   2    5.32    0.59
  -4   7   2    5.24    0.64
   7  -3   2    4.27    0.61
  -3  -4   2    4.86    0.53
   7  -3   2    4.09    0.61
   7  -3   2    4.44    0.60
   7  -3   2    4.36    0.59
  -4   7   2    5.74    0.64
  -7   4  -2    4.13    0.60
   3  -7  -2    5.64    0.65
   3  -7  -2    4.94    0.62
   3  -7  -2    4.24    0.60
  -7   4  -2    4.93    0.57
   3  -7  -2    5.32    0.59
   3  -7  -2    4.36    0.62
   3  -7  -2    4.60    0.60
   3  -7  -2    5.79    0.63
  -7   4  -2    6.61    0.67
   3  -7  -2    5.32    0.62
  -7   4  -2    4.95    0.63
  -7   4  -2    4.46    0.61
  -7   4  -2    4.52    0.55
  -7   4  -2    5.13    0.63
  -7   4  -2    4.50    0.61
   3  -7  -2    4.54    0.56
   3  -7  -2    5.17    0.59
  -7   4  -2    5.28    0.62
   3  -7  -2    5.25    0.63
  -3   7   2    5.51    0.55
   7  -4   2    4.97    0.64
   7  -4   2    4.59    0.60
  -3   7   2    4.43    0.56
   7  -4   2    3.66    0.57
   7  -4   2    4.72    0.63
  -3   7   2    4.86    0.63
  -4  -3   2    4.65    0.60
   7  -4   2    5.31    0.61
  -3   7   2    5.07    0.60
  -3   7   2    4.73    0.62
  -3   7   2    5.13    0.58
  -3   7   2    5.39    0.62
  -3   7   2    4.11    0.59
  -3   7   2    5.42    0.57
   7  -4   2    5.70    0.58
   7  -4   2    6.17    0.65
  -3   7   2    5.72    0.63
   7  -4   2    4.63    0.62
  -3   7   2    4.83    0.64
   7  -4   2    3.98    0.61
   7  -4   2    4.85    0.60
   7  -4   2    5.00    0.55
  -7   5  -2   14.20    1.46
   2  -7  -2   14.88    1.49
  -7   5  -2   12.27    1.45
   2  -7  -2   13.62    1.44
  -7   5  -2   15.36    1.48
   2  -7  -2   15.52    1.46
   2  -7  -2   12.95    1.40
   2  -7  -2   12.72    1.37
  -7   5  -2   13.77    1.45
  -7   5  -2   11.98    1.48
   2  -7  -2   11.52    1.42
   2  -7  -2   14.01    1.44
   2  -7  -2   11.52    1.38
  -7   5  -2   11.94    1.43
   2  -7  -2   11.84    1.33
  -7   5  -2   15.41    1.38
   2  -7  -2   12.26    1.41
  -7   5  -2   17.18    1.47
  -7   5  -2   13.72    1.47
   2  -7  -2   13.68    1.36
   7  -5   2   13.45    1.50
   7  -5   2   15.34    1.47
  -2   7   2   11.96    1.42
  -2   7   2   12.95    1.41
  -2   7   2   13.95    1.44
  -5  -2   2   12.89    1.35
   7  -5   2   12.09    1.37
   7  -5   2   13.72    1.46
   7  -5   2   11.76    1.40
   7  -5   2   12.58    1.45
  -2   7   2   14.49    1.30
  -2   7   2   13.85    1.47
  -5  -2   2   13.53    1.38
  -2   7   2   13.03    1.41
   7  -5   2   12.35    1.47
   7  -5   2   13.00    1.44
  -2   7   2   16.76    1.49
  -5  -2   2   13.79    1.38
   7  -5   2   13.63    1.35
   7  -5   2   11.92    1.43
  -5  -2   2   14.47    1.39
  -7   6  -2   42.46    4.33
  -7   6  -2   49.55    4.33
  -7   6  -2   41.05    4.27
  -7   6  -2   41.49    4.43
   1  -7  -2   40.20    4.12
  -7   6  -2   40.81    4.32
   6   1  -2   42.71    4.17
   1  -7  -2   45.54    4.28
  -7   6  -2   36.75    4.32
  -7   6  -2   43.79    4.32
   1  -7  -2   41.27    4.38
   1  -7  -2   45.23    4.22
   1  -7  -2   39.28    4.03
  -7   6  -2   41.13    4.25
   1  -7  -2   49.68    4.03
   1  -7  -2   40.26    4.26
   1  -7  -2   43.80    4.18
   1  -7  -2   38.71    4.27
  -1   7   2   45.61    4.29
   7  -6   2   47.23    4.31
   7  -6   2   46.76    4.33
  -1   7   2   38.94    4.26
  -1   7   2   38.98    4.36
   7  -6   2   39.97    4.14
  -6  -1   2   35.35    4.31
  -1   7   2   37.34    4.28
  -1   7   2   38.27    4.24
  -1   7   2   40.69    4.00
   7  -6   2   41.45    4.30
  -1   7   2   45.62    4.23
  -6  -1   2   42.19    4.20
  -1   7   2   49.76    4.39
  -6  -1   2   41.53    4.20
  -6  -1   2   46.32    4.33
  -6  -1   2   47.91    4.07
   7  -6   2   41.26    4.33
   7  -6   2   36.58    4.03
   7  -6   2   46.89    4.44
   7  -6   2   42.66    4.31
  -1   7   2   47.80    4.08
   7  -6   2   41.51    4.32
   0  -7  -2   69.14    6.47
   0  -7  -2   60.08    6.21
  -7   7  -2   69.94    6.58
  -7   7  -2   75.00    6.67
   7   0  -2   61.28    6.50
  -7   7  -2   73.75    6.69
   0  -7  -2   66.60    6.60
  -7   7  -2   61.56    6.64
  -7   7  -2   68.04    6.69
   0  -7  -2   68.06    6.24
  -7   7  -2   59.72    6.59
   0  -7  -2   70.26    6.60
  -7   7  -2   74.36    6.30
   0  -7  -2   65.97    6.78
   0  -7  -2   60.48    6.50
   0  -7  -2   56.35    6.59
  -7   7  -2   67.38    6.29
   0  -7  -2   64.59    6.37
  -7   7  -2   64.86    6.70
   7  -7   2   66.09    6.67
  -7   0   2   68.00    6.19
   0   7   2   62.34    6.73
   0   7   2   68.77    6.63
   7  -7   2   69.21    6.71
   0   7   2   71.94    6.53
   7  -7   2   59.48    6.64
   7  -7   2   58.32    6.26
   0   7   2   70.84    6.60
   7  -7   2   75.31    6.69
   7  -7   2   70.64    6.69
  -7   0   2   67.47    6.46
  -7   0   2   61.21    6.74
   7  -7   2   78.51    6.59
  -7   0   2   68.27    6.58
   0   7   2   55.62    6.18
   7  -7   2   69.96    6.43
  -7   0   2   59.19    6.55
  -7   0   2   67.12    6.56
  -7   0   2   62.93    6.74
   7  -7   2   71.83    6.86
   7  -7   2   65.03    6.62
  -7   0   2   67.47    6.24
   8  -1  -2    0.39    0.15
  -1  -7  -2    0.29    0.14
   8  -1  -2    0.37    0.12
  -7   8  -2    0.53    0.24
  -1  -7  -2    0.24    0.13
  -7   8  -2    0.16    0.16
  -7   8  -2    0.53    0.23
  -1  -7  -2    0.29    0.11
  -7   8  -2    0.28    0.16
  -7   8  -2    0.35    0.19
  -7   8  -2    0.13    0.19
  -1  -7  -2    0.22    0.15
  -7   8  -2    0.42    0.22
  -1  -7  -2    0.03    0.11
   8  -1  -2    0.33    0.12
  -7   8  -2    0.47    0.19
  -1  -7  -2    0.12    0.11
  -7   8  -2    0.26    0.19
  -8   1   2    0.41    0.22
   7  -8   2    0.35    0.21
   7  -8   2    0.22    0.19
   1   7   2    0.52    0.15
   7  -8   2    0.23    0.20
   7  -8   2    0.08    0.15
   7  -8   2    0.16    0.17
  -8   1   2    0.24    0.14
  -8   1   2    0.42    0.15
   7  -8   2    0.76    0.24
  -8   1   2    0.36    0.13
   7  -8   2    0.14    0.17
   7  -8   2    0.32    0.17
  -8   1   2    0.47    0.16
   1   7   2    0.20    0.20
   1   7   2    0.28    0.10
   7  -8   2    0.15    0.17
  -8   1   2    0.11    0.13
   7  -8   2    0.44    0.23
  -7   9  -2   47.27    4.56
  -7   9  -2   49.45    4.88
  -7   9  -2   43.10    4.78
  -7   9  -2   42.14    4.81
  -2  -7  -2   49.02    4.72
   9  -2  -2   48.41    4.83
  -2  -7  -2   46.27    4.47
  -7   9  -2   43.80    4.82
   9  -2  -2   48.73    4.74
  -2  -7  -2   45.37    4.44
   9  -2  -2   52.89    4.74
  -7   9  -2   58.38    5.02
  -2  -7  -2   44.54    4.86
  -2  -7  -2   45.74    4.73
   9  -2  -2   49.79    4.75
   7  -9   2   52.88    4.87
   2   7   2   52.32    4.54
   7  -9   2   45.95    4.96
  -9   2   2   46.37    4.89
   7  -9   2   54.07    4.69
  -9   2   2   44.73    4.49
  -9   2   2   43.15    4.75
   7  -9   2   47.92    4.84
   7  -9   2   36.66    4.73
  -9   2   2   47.43    4.76
  -9   2   2   44.70    4.68
   7  -9   2   53.33    4.86
  -3  -7  -2   24.17    2.58
  -7  10  -2   22.56    2.68
  -3  -7  -2   25.63    2.41
  -7  10  -2   18.99    2.74
  10  -3  -2   28.39    2.63
  -7  10  -2   24.73    2.73
  -3  -7  -2   27.10    2.46
  -7  10  -2   25.92    2.70
  10  -3  -2   29.69    2.65
  -3  -7  -2   26.02    2.59
  10  -3  -2   22.43    2.65
   7 -10   2   25.58    2.68
 -10   3   2   20.23    2.70
   7 -10   2   30.35    2.65
 -10   3   2   27.97    2.50
   3   7   2   25.63    2.55
   7 -10   2   28.52    2.73
 -10   3   2   28.00    2.63
 -10   3   2   23.33    2.63
   7 -10   2   26.85    2.79
   7 -10   2   24.54    2.71
  -4  -7  -2    0.07    0.08
  11  -4  -2    0.14    0.18
  -7  11  -2    0.24    0.23
  11  -4  -2    0.23    0.19
  11  -4  -2    0.11    0.16
  -7  11  -2    0.24    0.25
  -4  -7  -2    0.20    0.15
  -4  -7  -2    0.23    0.14
  11  -4  -2    0.14    0.16
  -4  -7  -2    0.09    0.12
  -7  11  -2    0.34    0.22
   7 -11   2    0.25    0.25
   7 -11   2    0.68    0.30
 -11   4   2    0.05    0.25
   7 -11   2    0.17    0.20
   7 -11   2    0.48    0.28
 -11   4   2    0.04    0.15
 -11   4   2   -0.08    0.16
   7 -11   2   -0.06    0.19
 -11   4   2    0.04    0.18
  -5  -7  -2   19.00    1.77
  -7  12  -2   17.56    2.01
  -5  -7  -2   19.35    1.74
  -7  12  -2   18.92    2.11
  -5  -7  -2   19.06    1.89
  -5  -7  -2   20.36    1.89
  12  -5  -2   18.45    1.99
  12  -5  -2   16.23    1.97
  -7  12  -2   16.98    2.02
  12  -5  -2   17.20    2.00
  12  -5  -2   15.81    1.98
 -12   5   2   20.58    1.91
   7 -12   2   17.21    2.04
   7 -12   2   17.43    1.97
 -12   5   2   17.89    1.99
 -12   5   2   19.31    2.08
   7 -12   2   16.14    2.09
   7 -12   2   17.60    2.05
  13  -6  -2    7.55    0.92
  13  -6  -2    7.75    1.04
  -7  13  -2    9.62    1.07
  13  -6  -2    6.47    1.01
  -7  13  -2    6.98    1.08
  13  -6  -2    9.83    1.05
 -13   6   2    9.24    1.09
   7 -13   2    9.25    1.13
   7 -13   2    8.60    1.17
   7 -13   2    7.97    1.07
  -7  14  -2    0.16    0.24
  14  -7  -2    0.17    0.22
  14  -7  -2   -0.01    0.28
   7 -14   2    0.08    0.33
  -7  15  -2    0.52    0.32
  15  -8  -2    0.45    0.31
  15  -8  -2    0.73    0.41
  -6  14  -2    0.53    0.28
  14  -8  -2    0.13    0.32
  14  -8  -2   -0.26    0.17
  14  -8  -2    0.15    0.30
  -6  14  -2    0.48    0.31
  14  -8  -2    0.20    0.25
  -6  14  -2    0.15    0.28
 -14   8   2   -0.12    0.36
   6 -14   2   -0.20    0.29
  -8  -5  -2    0.54    0.18
  -5  13  -2    0.54    0.33
  13  -8  -2    0.34    0.28
  13  -8  -2    0.59    0.30
  -5  13  -2    0.41    0.30
  13  -8  -2    0.54    0.27
  13  -8  -2    0.81    0.36
  -5  13  -2    0.25    0.23
   5 -13   2    0.39    0.32
   5 -13   2    0.51    0.29
   5 -13   2    0.34    0.34
 -13   8   2    0.65    0.36
 -13   8   2    0.47    0.34
  12  -8  -2    0.23    0.23
  -4  12  -2    0.12    0.22
  12  -8  -2   -0.11    0.22
  -4  12  -2    0.22    0.23
  12  -8  -2    0.20    0.20
  -4  12  -2    0.55    0.22
  -8  -4  -2    0.48    0.16
  12  -8  -2    0.21    0.25
  -4  12  -2    0.80    0.28
  -8  -4  -2    0.44    0.15
   4 -12   2    0.42    0.26
 -12   8   2    0.56    0.30
   4 -12   2    0.39    0.26
   4 -12   2    0.76    0.28
 -12   8   2    0.39    0.26
 -12   8   2    0.24    0.31
  -8  -3  -2   37.39    3.36
  -3  11  -2   36.01    3.46
  -3  11  -2   29.93    3.50
  11  -8  -2   32.23    3.47
  -3  11  -2   33.34    3.38
  11  -8  -2   30.53    3.34
  -3  11  -2   34.83    3.44
  -8  -3  -2   31.87    3.34
  -3  11  -2   28.48    3.45
  11  -8  -2   35.40    3.61
  11  -8  -2   34.43    3.53
  -8  -3  -2   36.09    3.33
 -11   8   2   31.46    3.60
 -11   8   2   29.64    3.48
   3 -11   2   31.86    3.41
 -11   8   2   36.22    3.55
   3 -11   2   33.38    3.56
   3 -11   2   36.83    3.49
  -8  -2  -2    5.47    0.61
  -2  10  -2    4.47    0.62
  -8  -2  -2    4.81    0.49
  10  -8  -2    4.61    0.72
  -8  -2  -2    5.56    0.59
  10  -8  -2    4.06    0.70
  10  -8  -2    4.42    0.68
  10  -8  -2    5.00    0.66
  -2  10  -2    5.56    0.64
  -2  10  -2    5.66    0.66
  -2  10  -2    4.50    0.64
  -8  -2  -2    4.37    0.55
  -2  10  -2    4.85    0.58
   2 -10   2    4.36    0.61
   2 -10   2    4.37    0.68
   2 -10   2    4.83    0.64
 -10   8   2    5.43    0.73
   2 -10   2    4.49    0.65
 -10   8   2    4.54    0.72
 -10   8   2    4.05    0.72
   2 -10   2    4.99    0.63
   9  -8  -2   17.87    2.15
  -1   9  -2   21.43    2.07
   9  -8  -2   19.81    2.16
  -8  -1  -2   19.09    2.03
   9  -8  -2   16.65    2.19
  -8  -1  -2   22.34    2.06
  -1   9  -2   20.72    2.10
  -1   9  -2   21.49    2.08
  -8  -1  -2   19.16    1.89
  -1   9  -2   20.57    2.08
   9  -8  -2   21.43    2.16
  -1   9  -2   21.59    1.96
   9  -8  -2   19.43    2.01
   9  -8  -2   18.25    2.05
  -8  -1  -2   19.30    2.03
   1  -9   2   21.01    1.98
  -9   8   2   19.71    2.22
   1  -9   2   18.56    2.09
   8   1   2   19.93    2.03
   1  -9   2   17.29    2.14
  -9   8   2   22.97    2.18
   1  -9   2   21.48    2.10
   1  -9   2   20.10    1.97
   1  -9   2   18.73    2.05
  -9   8   2   18.04    2.16
   8  -8  -2    0.45    0.23
  -8   0  -2    0.01    0.09
   8  -8  -2    0.24    0.18
   8  -8  -2    0.58    0.23
   8  -8  -2    0.15    0.17
  -8   0  -2   -0.07    0.10
   0   8  -2    0.05    0.09
  -8   0  -2    0.02    0.13
   8  -8  -2    0.71    0.23
  -8   0  -2   -0.06    0.12
   8  -8  -2    0.95    0.26
   8  -8  -2    0.37    0.22
   0   8  -2    0.07    0.10
   0   8  -2    0.07    0.12
   8  -8  -2    0.54    0.22
  -8   0  -2    0.02    0.08
   8  -8  -2    0.74    0.22
   0   8  -2    0.01    0.10
   0   8  -2   -0.03    0.13
   0  -8   2   -0.04    0.11
  -8   8   2    1.21    0.26
  -8   8   2    0.09    0.15
  -8   8   2    0.64    0.24
   8   0   2    0.05    0.11
   0  -8   2    0.07    0.11
   0  -8   2   -0.11    0.10
  -8   8   2    0.85    0.28
   0  -8   2    0.04    0.11
   0  -8   2    0.12    0.10
   0  -8   2    0.08    0.15
  -8   8   2    0.65    0.25
  -8   1  -2    0.10    0.10
   1   7  -2    0.25    0.16
  -8   1  -2    0.23    0.17
   7  -8  -2    0.16    0.18
   7  -8  -2    0.11    0.15
   7  -8  -2    0.16    0.15
   1   7  -2    0.11    0.10
   7  -8  -2    0.25    0.21
   7  -8  -2    0.11    0.16
  -8   1  -2    0.08    0.14
   7  -8  -2    0.17    0.17
   7  -8  -2    0.12    0.17
   7  -8  -2    0.29    0.21
   7  -8  -2    0.34    0.20
   7  -8  -2    0.18    0.17
  -8   1  -2    0.17    0.15
   7  -8  -2    0.12    0.15
  -8   1  -2    0.42    0.17
  -8   1  -2    0.54    0.23
  -8   1  -2    0.26    0.13
  -8   1  -2    0.44    0.15
   8  -1   2    0.47    0.17
  -1  -7   2    0.23    0.10
  -7   8   2   -0.17    0.13
  -7   8   2    0.23    0.18
   8  -1   2    0.44    0.14
  -1  -7   2    0.17    0.13
  -1  -7   2    0.33    0.11
  -7   8   2    0.60    0.24
   8  -1   2    0.43    0.13
  -1  -7   2    0.41    0.13
  -7   8   2    0.19    0.17
  -1  -7   2    0.36    0.15
   8  -1   2    0.29    0.09
  -7   8   2    0.39    0.17
  -7   8   2    0.62    0.24
  -7   8   2    0.15    0.19
  -1  -7   2    0.24    0.10
  -1  -7   2    0.24    0.13
  -7   8   2    0.39    0.21
   8  -1   2    0.44    0.18
  -8   2  -2    0.27    0.18
   6  -8  -2    0.32    0.18
   6  -8  -2    0.15    0.14
   6  -8  -2    0.02    0.13
  -8   2  -2    0.07    0.11
   6  -8  -2    0.08    0.17
   6  -8  -2   -0.01    0.11
   6  -8  -2    0.01    0.14
  -8   2  -2    0.34    0.16
  -8   2  -2    0.02    0.13
  -8   2  -2    0.12    0.13
  -8   2  -2    0.10    0.14
   6  -8  -2   -0.05    0.12
   6  -8  -2    0.18    0.17
   6  -8  -2    0.03    0.12
   2   6  -2    0.06    0.08
  -8   2  -2    0.15    0.12
  -8   2  -2    0.07    0.10
  -2  -6   2    0.03    0.08
  -2  -6   2    0.15    0.16
  -2  -6   2    0.14    0.09
  -6   8   2    0.03    0.14
  -6   8   2    0.33    0.17
  -2  -6   2    0.10    0.08
   8  -2   2    0.28    0.12
   8  -2   2    0.09    0.14
   8  -2   2   -0.08    0.11
   8  -2   2    0.11    0.11
   8  -2   2    0.22    0.14
  -6   8   2    0.12    0.15
  -6   8   2    0.19    0.16
  -2  -6   2    0.15    0.10
  -6   8   2    0.00    0.13
  -2  -6   2    0.14    0.12
  -2  -6   2    0.17    0.07
  -6   8   2   -0.11    0.14
  -2  -6   2    0.16    0.07
  -6   8   2    0.15    0.16
  -6   8   2    0.09    0.14
   8  -2   2    0.14    0.11
   5  -8  -2    0.66    0.25
  -8   3  -2    0.78    0.20
   5  -8  -2    0.71    0.25
   5  -8  -2    0.93    0.26
   5  -8  -2    0.85    0.23
   5  -8  -2    0.77    0.23
   5  -8  -2    1.12    0.28
  -8   3  -2    0.95    0.25
  -8   3  -2    0.99    0.24
  -8   3  -2    1.11    0.25
  -8   3  -2    0.68    0.22
   5  -8  -2    0.90    0.25
  -8   3  -2    1.00    0.23
   3   5  -2    0.76    0.12
   5  -8  -2    0.74    0.26
   5  -8  -2    0.84    0.26
  -8   3  -2    0.95    0.22
   5  -8  -2    0.53    0.22
   5  -8  -2    0.98    0.28
  -8   3  -2    0.75    0.23
   8  -3   2    1.14    0.19
  -5   8   2    0.40    0.17
  -5   8   2    0.58    0.24
  -3  -5   2    0.83    0.15
  -5   8   2    0.60    0.22
  -3  -5   2    1.08    0.15
   8  -3   2    0.83    0.22
  -5   8   2    0.91    0.26
   8  -3   2    0.83    0.19
  -3  -5   2    0.86    0.24
  -5   8   2    0.74    0.23
  -3  -5   2    0.74    0.13
  -3  -5   2    0.78    0.13
   8  -3   2    0.75    0.22
  -5   8   2    0.86    0.25
   8  -3   2    1.05    0.22
   8  -3   2    0.81    0.22
   8  -3   2    0.70    0.22
   8  -3   2    0.91    0.22
  -5   8   2    0.58    0.21
   4  -8  -2   96.47    7.67
  -8   4  -2   80.60    8.09
   4  -8  -2   84.62    8.33
   4  -8  -2   87.60    8.13
   4  -8  -2   89.03    8.00
  -8   4  -2   93.57    8.00
   4  -8  -2   89.05    8.16
  -8   4  -2   84.71    8.11
  -8   4  -2   93.66    8.16
  -8   4  -2   79.58    8.01
  -8   4  -2   77.69    7.54
   4  -8  -2   79.83    8.09
   4  -8  -2   89.35    8.15
  -8   4  -2   79.78    7.63
   4  -8  -2   82.59    7.66
  -8   4  -2   69.94    8.29
  -8   4  -2   71.83    8.07
   4  -8  -2   76.15    7.81
   4  -8  -2   77.49    8.09
   8  -4   2   78.70    8.30
  -4   8   2   77.73    8.09
   8  -4   2   74.96    8.28
   8  -4   2   70.30    8.11
   8  -4   2   91.90    8.14
   8  -4   2   84.09    8.08
   8  -4   2   72.97    8.08
  -4   8   2   68.98    8.11
  -4   8   2   79.84    7.63
   8  -4   2   78.44    8.02
  -4   8   2   83.99    8.32
   8  -4   2   81.14    8.07
   8  -4   2   81.83    7.79
  -4   8   2   68.45    8.11
  -4  -4   2   73.33    7.56
  -4   8   2   94.75    7.63
  -8   5  -2    0.83    0.22
  -8   5  -2    0.62    0.23
   3  -8  -2    1.17    0.26
  -8   5  -2    0.99    0.26
   3  -8  -2    1.03    0.24
   3  -8  -2    1.29    0.30
   3  -8  -2    0.93    0.23
   3  -8  -2    0.78    0.23
  -8   5  -2    0.48    0.20
   3  -8  -2    0.63    0.20
   3  -8  -2    1.55    0.27
  -8   5  -2    1.01    0.28
   3  -8  -2    0.87    0.21
  -8   5  -2    0.69    0.21
  -8   5  -2    1.11    0.28
  -8   5  -2    0.42    0.21
  -8   5  -2    0.55    0.23
   3  -8  -2    1.10    0.27
   8  -5   2    0.82    0.22
  -3   8   2    0.90    0.23
  -3   8   2    0.81    0.21
  -3   8   2    1.05    0.27
  -3   8   2    0.66    0.22
   8  -5   2    0.97    0.25
  -3   8   2    1.12    0.26
  -3   8   2    0.78    0.23
   8  -5   2    0.75    0.21
  -3   8   2    0.53    0.19
  -3   8   2    0.91    0.21
   8  -5   2    0.42    0.21
   8  -5   2    0.86    0.25
  -5  -3   2    1.24    0.29
   8  -5   2    0.85    0.23
   8  -5   2    0.85    0.24
   8  -5   2    0.61    0.22
  -8   6  -2    0.05    0.13
  -8   6  -2    0.15    0.17
  -8   6  -2    0.30    0.19
   2  -8  -2    0.09    0.11
  -8   6  -2    0.01    0.13
   2  -8  -2    0.01    0.10
   2  -8  -2    0.03    0.11
   2  -8  -2   -0.08    0.11
  -8   6  -2    0.10    0.15
   2  -8  -2    0.29    0.15
   2  -8  -2    0.25    0.14
   2  -8  -2    0.38    0.18
   2  -8  -2    0.02    0.11
   2  -8  -2   -0.07    0.12
  -8   6  -2    0.38    0.18
  -8   6  -2    0.20    0.16
  -8   6  -2    0.32    0.18
  -8   6  -2   -0.10    0.16
  -6  -2   2    0.14    0.08
   8  -6   2   -0.03    0.15
  -6  -2   2    0.41    0.19
  -6  -2   2    0.14    0.08
   8  -6   2    0.06    0.13
  -2   8   2    0.07    0.13
   8  -6   2    0.14    0.12
  -2   8   2    0.17    0.13
  -2   8   2    0.21    0.14
  -2   8   2    0.10    0.12
   8  -6   2   -0.05    0.15
  -6  -2   2    0.17    0.07
   8  -6   2    0.10    0.14
  -2   8   2    0.16    0.14
  -6  -2   2    0.05    0.06
   8  -6   2    0.02    0.13
   8  -6   2    0.20    0.16
   8  -6   2    0.22    0.15
  -2   8   2   -0.05    0.11
  -2   8   2    0.05    0.13
   8  -6   2   -0.06    0.12
  -8   7  -2    0.11    0.14
   1  -8  -2    0.25    0.15
  -8   7  -2    0.14    0.15
  -8   7  -2    0.00    0.14
   1  -8  -2    0.13    0.12
  -8   7  -2    0.37    0.21
   7   1  -2    0.36    0.10
  -8   7  -2    0.09    0.15
   1  -8  -2    0.21    0.14
  -8   7  -2    0.33    0.20
   1  -8  -2    0.28    0.13
  -8   7  -2    0.41    0.22
   1  -8  -2    0.20    0.15
  -8   7  -2    0.04    0.19
   1  -8  -2    0.10    0.16
   1  -8  -2    0.33    0.16
   1  -8  -2    0.54    0.18
  -8   7  -2    0.25    0.18
   1  -8  -2    0.54    0.19
  -1   8   2    0.13    0.11
  -1   8   2    0.16    0.09
  -7  -1   2    0.29    0.10
  -7  -1   2    0.29    0.11
  -7  -1   2    0.18    0.22
  -1   8   2    0.31    0.14
   8  -7   2    0.10    0.19
   8  -7   2    0.28    0.18
   8  -7   2    0.10    0.14
  -7  -1   2    0.33    0.13
   8  -7   2    0.34    0.18
  -1   8   2    0.41    0.12
  -1   8   2    0.25    0.16
   8  -7   2    0.16    0.15
  -1   8   2    0.25    0.15
  -1   8   2    0.13    0.14
   8  -7   2    0.63    0.22
  -7  -1   2    0.36    0.12
  -1   8   2    0.29    0.15
   8  -7   2    0.24    0.18
  -7  -1   2    0.12    0.08
   8  -7   2   -0.01    0.13
  -1   8   2    0.35    0.12
  -1   8   2    0.26    0.13
   0  -8  -2    0.10    0.12
  -8   8  -2    0.13    0.17
  -8   8  -2    0.15    0.16
   0  -8  -2   -0.04    0.10
  -8   8  -2    0.45    0.21
   0  -8  -2   -0.18    0.10
   0  -8  -2   -0.10    0.09
  -8   8  -2    0.68    0.22
  -8   8  -2    0.20    0.18
   8   0  -2    0.00    0.10
  -8   8  -2    0.51    0.22
   0  -8  -2    0.06    0.13
  -8   8  -2   -0.03    0.13
   0  -8  -2   -0.07    0.12
  -8   8  -2    0.39    0.21
   0  -8  -2    0.06    0.13
   8  -8   2    0.54    0.20
   8  -8   2    0.04    0.14
  -8   0   2    0.17    0.10
  -8   0   2    0.06    0.11
  -8   0   2    0.00    0.11
   0   8   2   -0.14    0.12
   0   8   2    0.29    0.21
   8  -8   2   -0.05    0.14
  -8   0   2   -0.03    0.08
   0   8   2    0.06    0.14
   8  -8   2    0.56    0.22
   8  -8   2    0.33    0.23
  -8   0   2    0.11    0.11
   0   8   2   -0.07    0.09
   8  -8   2    0.27    0.19
   8  -8   2    0.01    0.16
   8  -8   2    0.40    0.20
   8  -8   2    0.10    0.18
  -1  -8  -2   19.11    1.98
  -8   9  -2   18.83    2.06
  -1  -8  -2   17.72    1.87
  -1  -8  -2   18.00    2.04
  -8   9  -2   17.35    2.05
  -8   9  -2   18.32    2.13
  -8   9  -2   16.93    2.06
  -1  -8  -2   18.05    1.85
   9  -1  -2   20.00    1.96
  -1  -8  -2   19.45    1.95
  -1  -8  -2   17.73    1.98
  -9   1   2   19.78    1.98
   1   8   2   18.90    1.92
  -9   1   2   21.00    1.95
   8  -9   2   24.57    2.13
   8  -9   2   21.50    2.02
   8  -9   2   21.45    2.11
   1   8   2   17.72    1.92
   1   8   2   17.56    1.93
   8  -9   2   25.02    2.18
   8  -9   2   20.42    2.09
  -9   1   2   19.29    1.98
  -9   1   2   14.56    2.01
  -9   1   2   19.46    1.85
  -2  -8  -2    5.51    0.60
  -2  -8  -2    4.56    0.57
  -2  -8  -2    3.48    0.55
  -8  10  -2    3.92    0.72
  -8  10  -2    4.86    0.72
  -2  -8  -2    4.47    0.52
  -2  -8  -2    5.64    0.57
  -8  10  -2    5.25    0.73
  10  -2  -2    4.40    0.55
  10  -2  -2    5.13    0.56
   8 -10   2    4.91    0.69
 -10   2   2    4.11    0.63
 -10   2   2    5.00    0.61
 -10   2   2    5.37    0.59
   8 -10   2    5.11    0.74
   8 -10   2    4.41    0.70
   8 -10   2    3.59    0.68
   2   8   2    5.39    0.70
 -10   2   2    4.35    0.60
  -3  -8  -2   34.72    3.42
  -8  11  -2   37.30    3.57
  11  -3  -2   33.93    3.44
  -8  11  -2   35.97    3.54
  -8  11  -2   43.58    3.73
  -3  -8  -2   34.08    3.42
  11  -3  -2   32.64    3.43
  -3  -8  -2   32.85    3.20
  -3  -8  -2   34.09    3.24
   8 -11   2   32.83    3.55
 -11   3   2   31.25    3.46
   8 -11   2   29.43    3.63
   8 -11   2   30.75    3.41
 -11   3   2   32.86    3.27
  12  -4  -2    0.42    0.21
  12  -4  -2    0.22    0.18
  -8  12  -2    0.36    0.26
  -4  -8  -2    0.23    0.17
  -4  -8  -2    0.59    0.15
  -4  -8  -2    0.63    0.19
  -8  12  -2    0.50    0.28
  -8  12  -2    0.41    0.27
   8 -12   2    0.38    0.29
 -12   4   2    0.57    0.26
   8 -12   2    0.44    0.29
   8 -12   2    0.45    0.26
 -12   4   2    0.57    0.24
  -8  13  -2    0.40    0.29
  13  -5  -2    0.42    0.25
  -8  13  -2    0.82    0.35
  13  -5  -2    0.36    0.25
   8 -13   2    0.42    0.31
   8 -13   2    0.44    0.31
   8 -13   2    0.65    0.37
  14  -6  -2    0.15    0.27
  -8  14  -2   -0.13    0.26
  14  -6  -2   -0.24    0.22
  15  -7  -2   -0.11    0.32
  -8  15  -2    0.71    0.34
  14  -9  -2   24.75    2.29
  -5  14  -2   18.07    2.34
  -5  14  -2   20.98    2.26
  14  -9  -2   23.51    2.37
 -14   9   2   21.17    2.51
  13  -9  -2    2.56    0.49
  -9  -4  -2    2.64    0.43
  -4  13  -2    3.85    0.55
  13  -9  -2    1.78    0.51
  13  -9  -2    2.29    0.50
 -13   9   2    2.03    0.57
  12  -9  -2   21.91    2.01
  -3  12  -2   17.75    2.02
  -9  -3  -2   18.71    1.92
  12  -9  -2   17.47    2.04
  -9  -3  -2   17.63    1.77
  -3  12  -2   21.95    2.06
  12  -9  -2   17.80    2.12
  -3  12  -2   16.74    1.99
  -9  -3  -2   17.90    1.91
 -12   9   2   19.36    2.12
   3 -12   2   22.86    2.06
 -12   9   2   19.58    2.12
   3 -12   2   16.12    2.02
 -12   9   2   17.76    2.15
  -2  11  -2   27.28    2.90
  11  -9  -2   24.11    2.95
  -2  11  -2   25.24    2.93
  11  -9  -2   36.51    2.92
  -2  11  -2   34.13    2.93
  11  -9  -2   27.69    3.08
  -9  -2  -2   26.25    2.65
  -2  11  -2   25.35    2.90
  -9  -2  -2   27.33    2.84
  -9  -2  -2   30.47    2.83
  -9  -2  -2   27.84    2.84
   2 -11   2   27.49    2.94
 -11   9   2   28.07    3.02
   2 -11   2   27.94    2.77
   2 -11   2   27.83    2.90
 -11   9   2   31.38    3.06
 -11   9   2   25.69    3.07
  10  -9  -2   48.85    4.80
  -1  10  -2   43.39    4.51
  -9  -1  -2   52.69    4.46
  10  -9  -2   43.80    4.46
  -1  10  -2   39.36    4.51
  -9  -1  -2   46.42    4.51
  -1  10  -2   45.85    4.25
  10  -9  -2   49.45    4.64
  -9  -1  -2   41.10    4.49
  -9  -1  -2   41.88    4.23
  -1  10  -2   49.60    4.55
   1 -10   2   39.67    4.48
   1 -10   2   43.83    4.31
   1 -10   2   49.95    4.71
 -10   9   2   43.62    4.66
   9   1   2   40.95    4.46
 -10   9   2   43.82    4.64
   1 -10   2   41.86    4.56
 -10   9   2   46.65    4.78
   1 -10   2   51.02    4.33
  -9   0  -2   61.77    6.00
  -9   0  -2   63.35    6.02
   0   9  -2   63.15    5.97
  -9   0  -2   60.49    5.93
   0   9  -2   53.67    6.00
   9  -9  -2   59.69    5.91
   0   9  -2   62.96    6.01
   9  -9  -2   53.30    6.11
  -9   0  -2   59.86    5.65
   0   9  -2   55.40    5.63
   9  -9  -2   55.75    6.28
   0  -9   2   59.62    5.69
   0  -9   2   59.16    6.03
  -9   9   2   61.42    6.15
   0  -9   2   68.76    6.22
   0  -9   2   53.74    5.68
  -9   9   2   61.76    6.13
   0  -9   2   58.96    5.94
  -9   9   2   64.42    6.31
   9   0   2   67.36    5.98
   1   8  -2   20.92    1.98
   8  -9  -2   18.05    2.11
   8  -9  -2   19.34    2.17
  -9   1  -2   19.23    2.02
   8  -9  -2   21.43    2.14
  -9   1  -2   17.96    2.00
   8  -9  -2   18.59    2.10
  -9   1  -2   15.72    1.87
  -9   1  -2   17.68    2.07
   8  -9  -2   18.33    2.03
  -9   1  -2   18.78    1.99
   9  -1   2   16.28    1.99
   9  -1   2   20.97    2.02
  -1  -8   2   17.87    2.00
  -1  -8   2   19.22    1.88
  -1  -8   2   21.85    2.08
  -1  -8   2   24.66    2.03
  -8   9   2   19.48    2.17
  -8   9   2   21.94    2.14
  -8   9   2   21.45    2.14
  -1  -8   2   22.29    1.98
   9  -1   2   18.50    1.96
  -1  -8   2   18.73    1.87
   7  -9  -2   44.89    4.74
   7  -9  -2   40.96    4.93
  -9   2  -2   46.26    4.74
  -9   2  -2   42.84    4.74
   2   7  -2   51.00    4.65
   7  -9  -2   51.08    4.86
   7  -9  -2   46.92    4.81
  -9   2  -2   42.74    4.49
   7  -9  -2   44.36    4.81
   7  -9  -2   52.56    4.68
  -9   2  -2   45.74    4.88
   7  -9  -2   50.29    4.84
  -9   2  -2   45.75    4.68
  -7   9   2   47.09    4.82
  -7   9   2   49.64    4.55
  -2  -7   2   43.84    4.83
   9  -2   2   45.54    4.72
  -2  -7   2   46.79    4.42
   9  -2   2   47.81    4.82
  -7   9   2   51.19    4.84
   9  -2   2   50.61    4.77
  -7   9   2   49.18    4.95
  -7   9   2   45.64    4.82
  -2  -7   2   49.48    4.43
  -2  -7   2   41.90    4.61
  -2  -7   2   48.27    4.70
  -2  -7   2   50.93    4.71
  -9   3  -2   30.87    3.40
  -9   3  -2   30.38    3.31
  -9   3  -2   35.93    3.12
  -9   3  -2   31.51    3.25
  -9   3  -2   33.73    3.31
  -9   3  -2   34.74    3.32
   6  -9  -2   31.28    3.16
   6  -9  -2   28.09    3.22
   6  -9  -2   28.08    3.33
  -9   3  -2   34.84    3.28
   6  -9  -2   33.29    3.37
   6  -9  -2   29.47    3.29
  -9   3  -2   32.07    3.13
   6  -9  -2   30.95    3.44
   6  -9  -2   35.34    3.37
  -3  -6   2   26.55    3.21
   9  -3   2   29.03    3.37
   9  -3   2   35.43    3.37
   9  -3   2   37.34    3.32
   9  -3   2   31.40    3.29
  -3  -6   2   32.25    3.22
  -6   9   2   41.06    3.17
   9  -3   2   33.14    3.11
  -6   9   2   27.92    3.35
  -6   9   2   32.54    3.36
  -6   9   2   32.75    3.35
  -3  -6   2   35.25    3.13
   9  -3   2   31.24    3.28
   9  -3   2   32.91    3.31
   9  -3   2   32.25    3.28
  -3  -6   2   31.43    3.31
  -6   9   2   31.86    3.43
  -6   9   2   27.85    3.32
   9  -3   2   35.53    3.24
  -6   9   2   35.34    3.17
  -3  -6   2   32.44    3.31
  -9   4  -2    0.62    0.21
   5  -9  -2    0.49    0.23
   5  -9  -2    1.01    0.26
  -9   4  -2    0.49    0.23
  -9   4  -2    0.55    0.22
   5  -9  -2    1.14    0.29
   5  -9  -2    1.00    0.27
  -9   4  -2    0.59    0.21
  -9   4  -2    0.72    0.24
  -9   4  -2    0.78    0.23
   5  -9  -2    0.85    0.27
   5  -9  -2    1.06    0.26
   5  -9  -2    1.17    0.30
  -9   4  -2    0.75    0.23
   5  -9  -2    0.73    0.25
  -9   4  -2    0.36    0.20
   9  -4   2    0.52    0.22
  -4  -5   2    0.60    0.24
  -5   9   2    1.03    0.26
  -4  -5   2    0.83    0.12
   9  -4   2    1.17    0.25
   9  -4   2    0.70    0.24
   9  -4   2    0.86    0.24
  -5   9   2    1.12    0.29
   9  -4   2    0.53    0.21
   9  -4   2    0.36    0.17
   9  -4   2    0.32    0.16
   9  -4   2    0.42    0.20
  -4  -5   2    0.70    0.13
  -5   9   2    0.85    0.23
  -4  -5   2    0.95    0.14
  -5   9   2    0.89    0.26
  -5   9   2    0.47    0.22
  -4  -5   2    0.72    0.11
  -9   5  -2    0.88    0.25
  -9   5  -2    0.67    0.25
  -9   5  -2    1.35    0.29
   4  -9  -2    1.15    0.26
  -9   5  -2    0.73    0.26
   4  -9  -2    0.51    0.21
  -9   5  -2    0.46    0.23
   4  -9  -2    1.00    0.25
   4  -9  -2    0.50    0.22
  -9   5  -2    0.69    0.22
   4  -9  -2    0.92    0.27
   4  -9  -2    0.55    0.21
   4  -9  -2    0.67    0.26
  -9   5  -2    1.00    0.25
   4  -9  -2    1.13    0.29
  -9   5  -2    1.35    0.30
   9  -5   2    1.15    0.27
   9  -5   2    0.59    0.22
  -4   9   2    1.01    0.26
  -4   9   2    0.63    0.22
   9  -5   2    1.18    0.24
   9  -5   2    1.17    0.27
  -5  -4   2    0.84    0.27
   9  -5   2    0.58    0.23
  -4   9   2    0.58    0.22
   9  -5   2    1.01    0.28
   9  -5   2    1.09    0.28
  -4   9   2    0.40    0.21
  -4   9   2    0.52    0.24
   3  -9  -2   29.65    3.29
   3  -9  -2   31.55    3.19
  -9   6  -2   32.15    3.33
   3  -9  -2   32.74    3.32
  -9   6  -2   40.35    3.17
   3  -9  -2   36.15    3.13
  -9   6  -2   30.04    3.41
  -9   6  -2   30.83    3.29
  -9   6  -2   30.46    3.33
   3  -9  -2   32.16    3.31
   3  -9  -2   31.23    3.40
   3  -9  -2   31.76    3.13
   3  -9  -2   33.59    3.27
  -9   6  -2   27.78    3.30
   9  -6   2   30.24    3.33
   9  -6   2   28.26    3.17
  -3   9   2   31.53    3.27
   9  -6   2   30.14    3.31
  -3   9   2   32.57    3.31
  -3   9   2   34.63    3.39
   9  -6   2   36.45    3.35
  -3   9   2   31.53    3.38
  -6  -3   2   31.51    3.14
  -3   9   2   33.98    3.32
   9  -6   2   31.74    3.40
   9  -6   2   33.79    3.35
   9  -6   2   34.78    3.32
  -3   9   2   29.60    3.27
   2  -9  -2   44.41    4.34
  -9   7  -2   43.64    4.47
   2  -9  -2   42.61    4.19
   2  -9  -2   45.63    4.38
   2  -9  -2   36.71    4.53
  -9   7  -2   40.37    4.47
   2  -9  -2   42.57    4.44
   2  -9  -2   43.18    4.43
  -9   7  -2   36.55    4.44
   2  -9  -2   42.34    4.18
   2  -9  -2   50.95    4.46
  -9   7  -2   54.59    4.26
   2  -9  -2   50.66    4.30
  -9   7  -2   39.02    4.59
  -9   7  -2   48.48    4.46
  -9   7  -2   48.03    4.25
  -2   9   2   42.74    4.37
  -2   9   2   39.99    4.52
   9  -7   2   45.32    4.47
   9  -7   2   44.45    4.48
  -7  -2   2   40.86    4.32
  -2   9   2   40.36    4.42
  -2   9   2   44.81    4.15
   9  -7   2   51.66    4.53
  -7  -2   2   45.84    4.32
  -2   9   2   39.61    4.45
  -2   9   2   42.01    4.43
   9  -7   2   39.78    4.48
   9  -7   2   43.79    4.59
  -2   9   2   51.05    4.40
   9  -7   2   43.90    4.30
   9  -7   2   37.58    4.44
  -9   8  -2   22.78    2.16
   1  -9  -2   21.08    1.96
   8   1  -2   19.84    1.96
   1  -9  -2   20.91    2.14
   1  -9  -2   17.58    1.99
  -9   8  -2   18.65    2.09
   1  -9  -2   17.99    2.05
  -9   8  -2   13.95    2.13
   1  -9  -2   21.38    1.94
   1  -9  -2   22.27    2.04
  -9   8  -2   21.26    2.14
   9  -8   2   14.43    2.06
  -1   9   2   22.98    2.08
  -8  -1   2   19.86    1.94
   9  -8   2   16.23    2.11
   9  -8   2   18.58    1.98
  -8  -1   2   20.48    1.99
  -8  -1   2   18.40    1.98
   9  -8   2   16.69    2.15
  -1   9   2   18.71    1.96
  -8  -1   2   20.25    1.85
   9  -8   2   18.23    2.12
  -1   9   2   20.03    2.09
  -1   9   2   22.77    2.04
   9  -8   2   20.13    2.03
   0  -9  -2   55.14    6.23
   0  -9  -2   48.60    6.04
   0  -9  -2   57.97    5.73
   9   0  -2   70.04    5.98
  -9   9  -2   53.32    6.30
   0  -9  -2   53.57    5.70
  -9   9  -2   73.97    6.19
   0  -9  -2   63.06    5.94
  -9   9  -2   64.60    6.11
   0  -9  -2   52.23    5.97
   9  -9   2   69.53    6.18
  -9   0   2   65.86    5.94
   0   9   2   69.56    6.17
  -9   0   2   60.17    5.68
  -9   0   2   62.64    6.02
   0   9   2   59.28    6.07
   0   9   2   62.48    6.04
   0   9   2   59.14    5.72
   9  -9   2   53.22    6.29
  -9   0   2   60.44    6.02
   9  -9   2   55.19    5.91
  -1  -9  -2   37.46    4.26
  -1  -9  -2   37.92    4.33
  -9  10  -2   45.68    4.42
  -9  10  -2   51.45    4.50
  -1  -9  -2   48.92    4.09
  -9  10  -2   39.07    4.56
  -1  -9  -2   39.65    4.09
 -10   1   2   42.13    4.32
   9 -10   2   38.25    4.54
   9 -10   2   48.14    4.31
 -10   1   2   47.66    4.28
 -10   1   2   41.01    4.08
   1   9   2   44.70    4.15
   9 -10   2   42.13    4.44
  -2  -9  -2   27.06    2.90
  -2  -9  -2   26.16    2.85
  -9  11  -2   22.95    3.08
  -2  -9  -2   27.59    2.74
  -9  11  -2   29.13    3.01
  -2  -9  -2   30.08    2.72
  -9  11  -2   28.56    3.03
 -11   2   2   28.00    2.91
   9 -11   2   30.45    2.93
 -11   2   2   32.41    2.77
   9 -11   2   26.93    3.02
   9 -11   2   28.71    3.13
  12  -3  -2   20.20    1.99
  12  -3  -2   22.19    2.00
  -9  12  -2   18.60    2.14
  -9  12  -2   19.70    2.15
  -3  -9  -2   20.42    1.91
  -3  -9  -2   20.91    1.88
  -3  -9  -2   17.61    1.97
  -9  12  -2   19.24    2.22
   9 -12   2   16.60    2.19
   9 -12   2   16.91    2.05
   9 -12   2   13.87    2.10
 -12   3   2   19.33    1.95
 -12   3   2   19.10    1.95
 -12   3   2   19.01    2.06
  -9  13  -2    1.63    0.49
  -4  -9  -2    2.25    0.38
  13  -4  -2    2.71    0.41
  13  -4  -2    2.22    0.39
  -9  13  -2    2.40    0.58
   9 -13   2    2.14    0.55
 -13   4   2    2.92    0.48
   9 -13   2    3.18    0.65
   9 -13   2    3.02    0.59
  14  -5  -2   23.71    2.36
  -9  14  -2   21.51    2.46
  14  -5  -2   21.25    2.34
   9 -14   2   22.78    2.43
   9 -14   2   21.07    2.50
  -4  14  -2    1.06    0.34
 -10  -4  -2    1.15    0.30
  -4  14  -2    0.80    0.34
  14 -10  -2    0.76    0.33
  14 -10  -2    1.53    0.42
   4 -14   2    0.75    0.37
  13 -10  -2   16.16    1.73
  13 -10  -2   13.43    1.64
  -3  13  -2   15.47    1.67
  -3  13  -2   17.23    1.66
 -10  -3  -2   14.91    1.56
 -13  10   2   13.48    1.81
 -13  10   2   13.80    1.77
   3 -13   2   13.13    1.66
 -10  -2  -2   19.28    1.86
  12 -10  -2   16.54    2.01
  12 -10  -2   15.91    1.92
  -2  12  -2   20.47    1.96
  12 -10  -2   17.67    2.11
  -2  12  -2   15.04    1.90
  -2  12  -2   19.09    1.94
 -12  10   2   17.62    2.08
   2 -12   2   20.45    1.98
 -12  10   2   18.26    2.12
  11 -10  -2    5.74    0.88
  11 -10  -2    5.99    0.85
  11 -10  -2    5.98    0.95
  -1  11  -2    6.52    0.77
 -10  -1  -2    6.79    0.77
  -1  11  -2    6.95    0.77
 -10  -1  -2    7.06    0.77
 -11  10   2    5.23    0.92
   1 -11   2    6.60    0.79
   1 -11   2    7.96    0.81
 -11  10   2    5.95    0.93
   1 -11   2    6.12    0.82
   1 -11   2    5.56    0.80
  10 -10  -2   43.63    5.00
   0  10  -2   43.27    4.70
 -10   0  -2   48.78    4.74
 -10   0  -2   46.46    4.68
  10 -10  -2   51.96    4.88
   0  10  -2   40.00    4.70
  10 -10  -2   56.23    4.73
   0  10  -2   52.19    4.71
 -10  10   2   46.80    5.00
   0 -10   2   44.60    4.69
   0 -10   2   47.05    4.77
 -10  10   2   48.48    4.90
   0 -10   2   41.85    4.48
   0 -10   2   51.33    4.51
 -10   1  -2   36.57    4.13
   9 -10  -2   36.64    4.09
 -10   1  -2   39.71    4.10
   9 -10  -2   40.05    4.38
   9 -10  -2   49.44    4.32
  -1  -9   2   45.13    3.92
  -1  -9   2   43.17    4.15
  -9  10   2   39.37    4.36
  -9  10   2   40.25    4.27
  -1  -9   2   39.80    3.90
  -1  -9   2   41.76    4.08
 -10   2  -2    5.22    0.67
   8 -10  -2    4.22    0.72
 -10   2  -2    4.50    0.56
 -10   2  -2    4.02    0.61
   8 -10  -2    4.66    0.72
   8 -10  -2    5.43    0.72
 -10   2  -2    5.39    0.62
   8 -10  -2    4.38    0.69
   8 -10  -2    4.02    0.72
  -8  10   2    5.19    0.75
  -2  -8   2    4.95    0.57
  -2  -8   2    4.64    0.52
  -2  -8   2    4.02    0.54
  -2  -8   2    4.17    0.51
  -2  -8   2    4.45    0.56
  10  -2   2    6.10    0.64
  10  -2   2    5.06    0.57
  -8  10   2    4.73    0.71
 -10   3  -2   25.99    2.68
   7 -10  -2   29.59    2.79
   7 -10  -2   27.50    2.67
   7 -10  -2   23.18    2.73
 -10   3  -2   25.24    2.52
   7 -10  -2   25.67    2.83
 -10   3  -2   25.17    2.76
   7 -10  -2   26.07    2.71
   7 -10  -2   31.54    2.81
  -3  -7   2   23.50    2.59
  -3  -7   2   25.91    2.55
  10  -3   2   19.94    2.63
  -7  10   2   27.18    2.82
  10  -3   2   26.39    2.71
  -7  10   2   26.94    2.74
  -3  -7   2   26.78    2.43
  -7  10   2   24.97    2.74
  -3  -7   2   27.16    2.61
  -3  -7   2   25.90    2.43
 -10   4  -2    0.01    0.18
   6 -10  -2   -0.07    0.18
 -10   4  -2    0.05    0.18
   6 -10  -2   -0.06    0.15
 -10   4  -2   -0.05    0.12
   6 -10  -2    0.17    0.17
   6 -10  -2    0.16    0.17
 -10   4  -2   -0.05    0.14
   6 -10  -2   -0.03    0.16
  10  -4   2    0.08    0.16
  10  -4   2    0.12    0.16
  -6  10   2   -0.02    0.16
  10  -4   2    0.12    0.15
  -4  -6   2    0.04    0.08
  -6  10   2   -0.07    0.17
  10  -4   2   -0.11    0.16
  -4  -6   2    0.03    0.08
  -6  10   2   -0.01    0.15
  10  -4   2    0.03    0.12
  -4  -6   2   -0.19    0.21
  -6  10   2    0.10    0.20
   5 -10  -2   43.69    4.65
   5 -10  -2   45.05    4.78
 -10   5  -2   45.99    4.64
 -10   5  -2   45.66    4.34
   5 -10  -2   45.40    4.49
   5 -10  -2   54.11    4.70
 -10   5  -2   37.00    4.60
 -10   5  -2   53.51    4.80
 -10   5  -2   44.31    4.37
   5 -10  -2   42.00    4.58
   5 -10  -2   46.03    4.40
  10  -5   2   44.39    4.66
  10  -5   2   39.34    4.41
  10  -5   2   44.43    4.63
  10  -5   2   46.69    4.61
  -5  10   2   49.99    4.69
  -5  10   2   44.52    4.66
  10  -5   2   48.40    4.74
  -5  10   2   48.48    4.78
  -5  10   2   44.45    4.63
   4 -10  -2   -0.02    0.16
   4 -10  -2    0.30    0.19
   4 -10  -2   -0.06    0.17
 -10   6  -2    0.08    0.14
   4 -10  -2    0.06    0.18
 -10   6  -2   -0.03    0.19
 -10   6  -2    0.04    0.15
 -10   6  -2    0.34    0.21
   4 -10  -2   -0.11    0.15
 -10   6  -2   -0.06    0.17
   4 -10  -2    0.00    0.14
   4 -10  -2   -0.04    0.17
  10  -6   2   -0.16    0.16
  10  -6   2   -0.01    0.17
  -4  10   2   -0.05    0.15
  -4  10   2   -0.01    0.15
  10  -6   2   -0.01    0.15
  10  -6   2   -0.09    0.16
  -4  10   2    0.03    0.16
  10  -6   2   -0.26    0.13
  -4  10   2    0.12    0.17
   3 -10  -2   23.01    2.70
   3 -10  -2   21.14    2.66
   3 -10  -2   24.37    2.58
 -10   7  -2   25.25    2.84
 -10   7  -2   19.60    2.70
   3 -10  -2   23.90    2.56
   3 -10  -2   28.03    2.75
 -10   7  -2   32.60    2.57
   3 -10  -2   27.68    2.82
   3 -10  -2   24.96    2.63
 -10   7  -2   25.60    2.76
  10  -7   2   24.98    2.63
  10  -7   2   26.90    2.77
  -3  10   2   28.15    2.68
  10  -7   2   29.82    2.85
  -3  10   2   26.29    2.78
  -3  10   2   33.84    2.80
  10  -7   2   25.35    2.73
  -3  10   2   22.15    2.52
  -7  -3   2   28.05    2.58
  10  -7   2   24.44    2.77
  -3  10   2   31.76    2.74
  -7  -3   2   23.01    2.57
  -3  10   2   28.03    2.73
   2 -10  -2    4.13    0.59
   2 -10  -2    4.52    0.61
 -10   8  -2    4.24    0.67
 -10   8  -2    4.42    0.74
 -10   8  -2    5.77    0.74
   2 -10  -2    5.72    0.71
   2 -10  -2    4.02    0.62
   2 -10  -2    4.00    0.61
   2 -10  -2    5.51    0.64
  10  -8   2    4.18    0.64
  -2  10   2    4.75    0.65
  -8  -2   2    4.15    0.52
  -8  -2   2    4.37    0.52
  -2  10   2    5.69    0.63
  10  -8   2    4.85    0.72
  -2  10   2    4.97    0.64
  -2  10   2    5.09    0.65
  -2  10   2    4.64    0.53
  10  -8   2    4.80    0.68
  10  -8   2    4.99    0.72
  -2  10   2    4.65    0.54
   1 -10  -2   40.77    4.39
   1 -10  -2   48.76    4.24
 -10   9  -2   36.67    4.63
 -10   9  -2   46.29    4.55
   1 -10  -2   41.23    4.46
   1 -10  -2   46.53    4.61
   1 -10  -2   40.48    4.20
   1 -10  -2   44.13    4.36
 -10   9  -2   40.07    4.53
   9   1  -2   46.94    4.33
  -9  -1   2   47.70    4.39
  -1  10   2   48.49    4.44
  -9  -1   2   47.79    4.32
  -1  10   2   48.62    4.49
  10  -9   2   38.66    4.63
  -1  10   2   43.07    4.21
  -9  -1   2   43.02    4.38
  -1  10   2   39.50    4.53
  10  -9   2   38.51    4.34
  -9  -1   2   42.58    4.12
  10  -9   2   45.55    4.53
   0 -10  -2   50.32    4.82
 -10  10  -2   42.27    4.89
   0 -10  -2   44.97    4.53
   0 -10  -2   48.29    4.56
   0 -10  -2   45.01    4.73
 -10  10  -2   46.98    5.06
   0  10   2   41.96    4.77
   0  10   2   51.62    4.58
 -10   0   2   54.41    4.70
   0  10   2   46.06    4.75
 -10   0   2   48.18    4.76
  10 -10   2   43.43    5.02
  10 -10   2   48.53    4.91
  10 -10   2   51.41    4.74
 -10   0   2   48.19    4.49
 -10  11  -2    7.05    0.96
  -1 -10  -2    6.39    0.82
  -1 -10  -2    6.88    0.81
 -10  11  -2    5.01    0.96
  -1 -10  -2    7.68    0.80
  -1 -10  -2    6.84    0.76
  10 -11   2    6.20    0.97
 -11   1   2    6.43    0.76
 -11   1   2    6.65    0.80
  10 -11   2    6.58    0.91
  10 -11   2    6.76    0.96
  -2 -10  -2   17.65    1.77
  -2 -10  -2   18.24    1.80
  -2 -10  -2   15.93    1.85
 -10  12  -2   18.56    2.12
 -10  12  -2   16.27    2.00
  10 -12   2   22.06    2.17
  10 -12   2   17.36    1.95
  10 -12   2   15.99    2.00
 -12   2   2   18.68    1.81
 -10  13  -2   15.25    1.70
  -3 -10  -2   13.15    1.42
  -3 -10  -2   14.85    1.52
  10 -13   2   13.11    1.70
  10 -13   2   12.92    1.62
 -13   3   2   14.53    1.50
  14  -4  -2    0.98    0.24
 -10  14  -2    1.22    0.44
  10 -14   2    0.69    0.40
  10 -14   2    0.71    0.37
  14 -11  -2   11.15    1.41
  -3  14  -2   10.60    1.31
  -3  14  -2   11.67    1.34
  14 -11  -2   11.62    1.35
 -14  11   2   14.83    1.57
   3 -14   2    9.54    1.37
  -2  13  -2    0.76    0.28
  13 -11  -2    1.80    0.46
  13 -11  -2    1.36    0.40
  -2  13  -2    0.55    0.24
   2 -13   2    0.78    0.36
 -13  11   2    1.79    0.50
  12 -11  -2    1.78    0.51
  -1  12  -2    2.35    0.36
  12 -11  -2    1.81    0.46
  -1  12  -2    2.73    0.36
   1 -12   2    2.27    0.46
 -12  11   2    2.80    0.61
 -12  11   2    1.90    0.55
  11 -11  -2    4.16    0.72
  11 -11  -2    2.14    0.50
  11 -11  -2    3.03    0.59
 -11   0  -2    3.05    0.41
   0 -11   2    3.21    0.49
   0 -11   2    2.80    0.47
 -11  11   2    2.88    0.62
   0 -11   2    2.83    0.45
 -11  11   2    2.28    0.57
 -11   1  -2    7.00    0.81
  10 -11  -2    7.89    0.94
  10 -11  -2    6.44    0.99
  10 -11  -2    8.05    0.99
 -11   1  -2    6.06    0.74
 -10  11   2    7.32    0.96
  -1 -10   2    6.43    0.75
  -1 -10   2    5.91    0.78
  -1 -10   2    6.90    0.81
  -1 -10   2    7.27    0.76
 -10  11   2    4.28    0.90
   9 -11  -2   25.97    3.08
   9 -11  -2   27.57    3.01
 -11   2  -2   26.45    2.89
 -11   2  -2   27.81    2.73
   9 -11  -2   22.19    2.86
  -9  11   2   29.69    3.09
  11  -2   2   24.21    2.86
  -2  -9   2   29.11    2.86
  -9  11   2   35.63    3.06
  -2  -9   2   29.75    2.69
  -2  -9   2   30.96    2.71
  -2  -9   2   26.14    2.80
  11  -2   2   29.01    2.83
 -11   3  -2   36.40    3.27
   8 -11  -2   30.30    3.39
   8 -11  -2   33.53    3.56
 -11   3  -2   30.96    3.44
   8 -11  -2   35.60    3.55
   8 -11  -2   34.59    3.65
  -3  -8   2   33.75    3.37
  -3  -8   2   32.20    3.31
  -3  -8   2   37.78    3.17
  11  -3   2   32.29    3.41
  -3  -8   2   28.20    3.16
  -8  11   2   28.98    3.58
  -8  11   2   32.36    3.52
  -3  -8   2   39.47    3.39
  11  -3   2   34.97    3.45
   7 -11  -2    0.34    0.30
   7 -11  -2   -0.24    0.18
   7 -11  -2    0.19    0.22
 -11   4  -2    0.21    0.24
   7 -11  -2    0.11    0.20
   7 -11  -2    0.17    0.23
 -11   4  -2   -0.13    0.14
 -11   4  -2    0.26    0.19
  -4  -7   2    0.25    0.11
  11  -4   2    0.17    0.19
  -4  -7   2    0.08    0.11
  -7  11   2    0.12    0.22
  11  -4   2    0.13    0.17
  11  -4   2    0.10    0.17
  -7  11   2    0.54    0.27
 -11   5  -2    1.55    0.37
   6 -11  -2    1.54    0.40
   6 -11  -2    2.31    0.48
 -11   5  -2    1.33    0.34
   6 -11  -2    1.01    0.36
   6 -11  -2    1.58    0.39
   6 -11  -2    2.21    0.45
 -11   5  -2    1.52    0.40
  -6  11   2    1.61    0.42
  -5  -6   2    2.14    0.24
  11  -5   2    1.88    0.39
  -6  11   2    2.15    0.46
  11  -5   2    2.35    0.38
  11  -5   2    1.75    0.30
  11  -5   2    2.06    0.40
  11  -5   2    1.42    0.39
  -5  -6   2    1.64    0.22
  -6  11   2    2.62    0.45
   5 -11  -2    1.86    0.44
   5 -11  -2    1.79    0.42
 -11   6  -2    1.72    0.39
   5 -11  -2    1.62    0.40
 -11   6  -2    2.79    0.53
 -11   6  -2    1.63    0.42
   5 -11  -2    1.62    0.41
   5 -11  -2    2.06    0.44
  -5  11   2    1.99    0.44
  11  -6   2    1.57    0.38
  -5  11   2    2.32    0.41
  11  -6   2    1.46    0.40
  11  -6   2    2.34    0.44
  -5  11   2    1.90    0.42
  -5  11   2    1.76    0.42
  11  -6   2    1.36    0.37
  11  -6   2    2.00    0.35
   4 -11  -2    0.56    0.23
 -11   7  -2    0.52    0.27
   4 -11  -2    0.25    0.22
 -11   7  -2    0.15    0.22
 -11   7  -2   -0.08    0.19
 -11   7  -2    0.20    0.22
   4 -11  -2    0.63    0.27
   4 -11  -2    0.31    0.22
  11  -7   2    0.14    0.21
  -4  11   2    0.30    0.21
  -4  11   2    0.54    0.21
  11  -7   2    0.46    0.21
  11  -7   2    0.50    0.25
  -4  11   2    0.68    0.26
  -4  11   2    0.58    0.28
  -4  11   2    0.67    0.26
  11  -7   2    0.05    0.21
 -11   8  -2   31.31    3.61
   3 -11  -2   33.13    3.68
 -11   8  -2   34.14    3.73
 -11   8  -2   31.89    3.59
   3 -11  -2   43.01    3.57
   3 -11  -2   40.61    3.42
   3 -11  -2   31.28    3.55
  11  -8   2   34.00    3.63
  11  -8   2   35.77    3.71
  11  -8   2   32.25    3.45
  -8  -3   2   35.30    3.42
  -8  -3   2   33.69    3.41
  -3  11   2   33.04    3.56
  -3  11   2   32.72    3.32
  11  -8   2   37.66    3.61
  -3  11   2   41.44    3.68
  -3  11   2   30.01    3.57
  -3  11   2   31.47    3.48
 -11   9  -2   27.83    3.06
   2 -11  -2   26.52    2.86
   2 -11  -2   34.37    2.94
   2 -11  -2   29.54    2.77
 -11   9  -2   30.70    2.99
 -11   9  -2   28.00    2.98
   2 -11  -2   28.51    3.01
  -2  11   2   28.53    2.75
  -2  11   2   26.92    2.94
  -9  -2   2   27.99    2.73
  -2  11   2   22.54    2.87
  11  -9   2   27.33    2.84
  11  -9   2   27.86    2.95
  -9  -2   2   26.57    2.78
  -9  -2   2   28.45    2.78
  -2  11   2   24.00    2.85
  11  -9   2   27.27    3.04
   1 -11  -2    7.28    0.80
   1 -11  -2    6.78    0.81
   1 -11  -2    6.83    0.84
 -11  10  -2    6.78    0.99
 -11  10  -2    7.02    0.97
   1 -11  -2    6.57    0.83
 -10  -1   2    6.90    0.75
 -10  -1   2    6.27    0.70
  -1  11   2    4.90    0.76
 -10  -1   2    6.39    0.74
  -1  11   2    7.08    0.82
  11 -10   2    5.98    0.89
  11 -10   2    6.53    0.96
  11 -10   2    7.41    0.91
 -11  11  -2    3.56    0.71
   0 -11  -2    3.23    0.49
   0 -11  -2    2.63    0.48
 -11  11  -2    4.17    0.70
   0 -11  -2    3.52    0.52
  11 -11   2    3.29    0.67
   0  11   2    2.80    0.39
  11 -11   2    3.17    0.61
 -11   0   2    2.96    0.42
  11 -11   2    3.22    0.61
  -1 -11  -2    2.53    0.42
 -11  12  -2    2.67    0.61
  -1 -11  -2    2.07    0.42
  -1 -11  -2    2.20    0.44
  11 -12   2    2.28    0.54
  11 -12   2    2.81    0.60
 -11  13  -2    1.62    0.49
  -2 -11  -2    1.08    0.33
  -2 -11  -2    1.23    0.31
  11 -13   2    1.67    0.50
  11 -13   2    1.29    0.41
 -11  14  -2   11.76    1.58
  11 -14   2   12.28    1.63
  11 -14   2   13.81    1.60
  13 -12  -2    3.81    0.67
  13 -12  -2    3.09    0.69
 -13  12   2    4.17    0.79
   1 -13   2    3.82    0.65
  12 -12  -2   55.49    5.67
  12 -12  -2   53.28    5.88
   0 -12   2   60.33    5.71
 -12  12   2   57.78    5.94
 -12   1  -2    2.26    0.42
  11 -12  -2    2.49    0.58
  11 -12  -2    2.59    0.56
  -1 -11   2    2.75    0.46
 -11  12   2    3.60    0.67
  -1 -11   2    3.42    0.47
  -1 -11   2    2.86    0.45
  10 -12  -2   21.12    2.06
  10 -12  -2   16.92    2.15
  10 -12  -2   15.78    2.07
 -12   2  -2   18.03    1.86
 -10  12   2   17.56    2.13
  -2 -10   2   18.06    1.83
  -2 -10   2   16.43    1.90
 -10  12   2   17.99    2.09
  -2 -10   2   22.49    1.85
 -12   3  -2   17.00    1.93
   9 -12  -2   21.48    2.21
   9 -12  -2   19.26    2.24
   9 -12  -2   19.69    2.10
 -12   3  -2   15.11    2.03
  12  -3   2   15.69    2.02
  -3  -9   2   21.64    1.96
  -3  -9   2   23.01    1.88
  12  -3   2   17.51    1.99
  -9  12   2   18.56    2.15
  -9  12   2   20.90    2.23
  -3  -9   2   19.99    1.87
   8 -12  -2    0.00    0.24
   8 -12  -2    0.46    0.25
   8 -12  -2    0.43    0.27
 -12   4  -2    0.48    0.24
   8 -12  -2    0.06    0.24
 -12   4  -2    0.50    0.23
  -4  -8   2    0.29    0.14
  -8  12   2   -0.02    0.26
  -4  -8   2    0.36    0.14
  12  -4   2    0.55    0.25
  -8  12   2    0.21    0.26
  -4  -8   2    0.43    0.13
  12  -4   2    0.34    0.20
  -4  -8   2    0.68    0.17
  -4  -8   2    0.42    0.13
   7 -12  -2   18.98    2.07
   7 -12  -2   19.88    2.14
   7 -12  -2   15.11    2.03
   7 -12  -2   20.47    2.01
 -12   5  -2   18.96    2.10
   7 -12  -2   16.73    2.05
 -12   5  -2   19.56    2.02
  -5  -7   2   16.89    1.84
  -7  12   2   14.17    2.04
  -7  12   2   19.62    2.04
  -5  -7   2   19.17    1.85
  12  -5   2   20.25    2.02
  12  -5   2   18.52    1.98
  12  -5   2   17.39    2.00
  12  -5   2   17.67    1.93
  12  -5   2   19.12    1.80
   6 -12  -2   15.98    1.67
   6 -12  -2   13.44    1.57
   6 -12  -2   14.20    1.66
 -12   6  -2   14.20    1.61
   6 -12  -2   16.02    1.73
 -12   6  -2   15.33    1.71
   6 -12  -2   12.56    1.60
  12  -6   2   16.53    1.62
  12  -6   2   19.32    1.70
  -6  12   2   14.48    1.68
  12  -6   2   13.72    1.47
  12  -6   2   15.31    1.59
  -6  12   2   10.97    1.56
  -6  12   2   10.87    1.60
  12  -6   2   12.69    1.61
 -12   7  -2   15.44    1.98
   5 -12  -2   19.04    2.02
   5 -12  -2   16.38    1.91
   5 -12  -2   15.20    1.93
 -12   7  -2   16.90    1.92
  -5  12   2   20.15    2.00
  -5  12   2   18.20    1.93
  12  -7   2   21.00    2.00
  -5  12   2   15.98    1.85
  12  -7   2   18.10    1.93
  12  -7   2   15.70    1.78
  12  -7   2   15.99    1.88
 -12   8  -2    0.01    0.24
   4 -12  -2    0.56    0.27
 -12   8  -2    0.14    0.23
   4 -12  -2   -0.10    0.23
 -12   8  -2    0.25    0.29
   4 -12  -2    0.56    0.30
  12  -8   2    0.19    0.24
  -4  12   2    0.43    0.24
  -4  12   2    0.33    0.20
  -4  12   2    0.23    0.24
  -4  12   2    0.70    0.27
  12  -8   2    0.38    0.27
  -4  12   2    0.83    0.29
  12  -8   2    0.20    0.24
  12  -8   2    0.26    0.20
   3 -12  -2   21.84    2.13
 -12   9  -2   18.84    2.13
   3 -12  -2   14.85    2.01
 -12   9  -2   19.02    2.21
   3 -12  -2   18.22    2.15
  -9  -3   2   19.87    1.91
  12  -9   2   17.52    2.08
  -3  12   2   19.64    1.93
  -3  12   2   16.59    2.08
  -9  -3   2   22.06    1.93
  12  -9   2   22.51    2.22
  12  -9   2   14.25    1.97
  -3  12   2   18.96    2.08
  -3  12   2   17.40    2.03
 -12  10  -2   13.75    2.06
 -12  10  -2   17.38    2.06
   2 -12  -2   22.91    2.01
  12 -10   2   17.50    1.95
  -2  12   2   17.99    1.93
  -2  12   2   16.61    1.95
  12 -10   2   16.16    2.01
  12 -10   2   19.64    2.12
 -10  -2   2   18.95    1.82
   1 -12  -2    2.87    0.51
 -12  11  -2    3.72    0.70
   1 -12  -2    2.82    0.53
  12 -11   2    3.13    0.60
  -1  12   2    2.55    0.41
  -1  12   2    2.60    0.47
  12 -11   2    3.76    0.65
 -12  12  -2   53.93    6.24
   0 -12  -2   62.65    5.82
   0 -12  -2   61.01    6.06
  12 -12   2   60.66    6.25
  12 -12   2   63.35    6.05
 -12  13  -2    5.12    0.83
  12 -13   2    3.84    0.76
  12 -13   2    2.99    0.72
  13 -13  -2    3.70    0.70
  13 -13  -2    3.78    0.75
 -13  13   2    3.01    0.74
  12 -13  -2    3.76    0.74
  12 -13  -2    3.57    0.69
 -12  13   2    3.29    0.73
  11 -13  -2    0.66    0.41
  11 -13  -2    0.97    0.37
 -11  13   2    0.76    0.37
  -2 -11   2    0.83    0.30
 -13   3  -2   18.00    1.65
  10 -13  -2   13.41    1.79
  10 -13  -2   15.60    1.77
  -3 -10   2   13.59    1.60
  13  -3   2   15.38    1.57
 -10  13   2   16.51    1.83
   9 -13  -2    1.94    0.56
   9 -13  -2    2.28    0.59
   9 -13  -2    2.51    0.58
  13  -4   2    2.51    0.47
  -4  -9   2    2.62    0.35
  -9  13   2    2.47    0.55
  13  -4   2    2.06    0.40
   8 -13  -2    0.62    0.36
   8 -13  -2    0.70    0.38
   8 -13  -2    0.36    0.36
   8 -13  -2    0.62    0.32
  -8  13   2    0.35    0.29
  13  -5   2    0.43    0.23
  13  -5   2    0.45    0.30
  -8  13   2    0.34    0.30
 -13   6  -2    8.43    1.04
 -13   6  -2    7.10    1.09
   7 -13  -2    7.74    1.07
   7 -13  -2    6.60    1.08
   7 -13  -2    6.95    1.11
   7 -13  -2    9.10    1.09
  13  -6   2    8.10    0.85
  13  -6   2    7.04    0.99
  13  -6   2    9.60    1.06
  -7  13   2    8.38    1.11
  13  -6   2    8.20    1.01
  -7  13   2    7.42    1.01
  13  -6   2    7.14    0.94
 -13   7  -2    9.21    1.14
   6 -13  -2    8.56    1.16
 -13   7  -2   10.86    1.27
   6 -13  -2    8.30    1.19
  13  -7   2    8.48    0.97
  13  -7   2    8.37    1.12
  13  -7   2    8.28    1.06
  -6  13   2    9.64    1.15
  -6  13   2    8.21    1.05
  -6  13   2    8.88    1.16
  13  -7   2    7.45    1.08
   5 -13  -2    0.91    0.40
 -13   8  -2    0.61    0.35
   5 -13  -2    0.55    0.31
   5 -13  -2    1.07    0.42
 -13   8  -2    0.70    0.39
  13  -8   2    0.55    0.31
  -5  13   2   -0.08    0.26
  13  -8   2    0.38    0.31
  -5  13   2    0.27    0.29
  13  -8   2    1.54    0.43
  -5  13   2    0.39    0.25
  -5  13   2    1.13    0.38
  13  -8   2    0.15    0.21
 -13   9  -2    1.04    0.47
 -13   9  -2    1.81    0.58
   4 -13  -2    2.07    0.52
  13  -9   2    4.20    0.61
  -4  13   2    2.39    0.53
  -4  13   2    2.65    0.51
  -4  13   2    2.49    0.53
  13  -9   2    2.22    0.47
  -4  13   2    2.43    0.50
  13  -9   2    2.78    0.60
  -4  13   2    3.24    0.41
 -13  10  -2   14.73    1.92
   3 -13  -2   15.35    1.78
 -13  10  -2   16.94    1.90
  13 -10   2   13.29    1.71
  13 -10   2   16.43    1.83
  -3  13   2   17.48    1.81
  -3  13   2   15.83    1.75
 -13  11  -2    1.60    0.53
   2 -13  -2    2.01    0.45
  -2  13   2    0.75    0.31
  -2  13   2    1.13    0.32
  13 -11   2    0.93    0.38
  13 -11   2    1.09    0.42
   1 -13  -2    3.66    0.59
 -13  12  -2    3.12    0.71
  13 -12   2    3.66    0.68
  13 -12   2    3.22    0.66
  -1  13   2    2.65    0.41
 -13  13  -2    2.82    0.73
  13 -13   2    4.10    0.79
  13 -13   2    4.05    0.75
  11 -14  -2   12.06    1.59
  11 -14  -2   12.37    1.55
 -11  14   2   12.66    1.60
  10 -14  -2    0.54    0.35
  10 -14  -2    1.09    0.47
  14  -4   2    0.84    0.24
 -10  14   2    0.37    0.30
  14  -4   2    1.00    0.33
   9 -14  -2   22.51    2.46
   9 -14  -2   20.00    2.32
  14  -5   2   21.07    2.26
  -5  -9   2   19.79    2.12
  14  -5   2   25.54    2.33
  -9  14   2   18.96    2.34
   8 -14  -2   -0.23    0.28
   8 -14  -2    0.07    0.35
  -8  14   2    0.33    0.27
  14  -6   2    0.21    0.24
  14  -6   2    0.20    0.28
   7 -14  -2    0.23    0.34
  -7  14   2    0.21    0.25
  14  -7   2    0.83    0.34
 -14   8  -2   -0.14    0.34
   6 -14  -2    0.75    0.38
  -6  14   2   -0.01    0.23
  -6  14   2   -0.06    0.28
  14  -8   2   -0.13    0.28
  14  -8   2    0.03    0.20
  14  -8   2    0.24    0.28
  14  -8   2   -0.04    0.25
 -14   9  -2   20.11    2.38
  14  -9   2   20.69    2.12
  -5  14   2   21.22    2.13
  -5  14   2   18.58    2.22
  -5  14   2   21.69    2.30
  14  -9   2   17.66    2.20
  -5  14   2   19.69    2.27
   4 -14  -2    0.31    0.40
  14 -10   2    0.69    0.30
  14 -10   2    0.43    0.32
  -4  14   2    1.19    0.39
   3 -14  -2   11.46    1.48
 -14  11  -2   13.87    1.63
  -3  14   2   12.04    1.41
  14 -11   2   11.60    1.49
  -3  14   2   12.28    1.45
  14 -11   2   11.64    1.42
  -8  15   2   -0.01    0.29
  15  -7   2    0.77    0.36
  15  -8   2   -0.01    0.31
  15  -8   2    0.52    0.24
  15  -8   2    0.97    0.41
  -7  15   2    0.58    0.33
   0   0  -3    0.47    0.12
   0   0  -3    0.37    0.14
   0   0  -3    0.24    0.12
   0   0  -3    0.42    0.13
   0   0  -3    0.21    0.11
   0   0  -3    0.29    0.13
   0   0  -3    0.83    0.13
   0   0  -3    0.25    0.12
   0   0  -3    0.32    0.10
   0   0  -3    0.13    0.11
   0   0   3    0.70    0.15
   0   0   3    0.06    0.08
   0   0   3    0.10    0.11
   0   0   3    0.25    0.10
   0   0   3    0.47    0.13
   0   0   3    0.45    0.14
   0   0   3    0.32    0.09
   0   0   3    0.46    0.12
   0   0   3    0.63    0.14
   0   0   3    0.72    0.14
   0   1  -3    0.28    0.09
   1  -1  -3    0.16    0.08
   1  -1  -3    0.06    0.07
   0   1  -3    0.03    0.06
   1  -1  -3    0.15    0.07
  -1   0  -3    0.23    0.11
   1  -1  -3    0.04    0.06
   1  -1  -3    0.14    0.08
   0   1  -3    0.15    0.09
  -1   0  -3   -0.02    0.05
  -1   0  -3    0.01    0.07
   1  -1  -3    0.05    0.06
   0   1  -3   -0.04    0.06
  -1   0  -3    0.12    0.09
   1  -1  -3   -0.04    0.06
   1  -1  -3   -0.01    0.06
   0   1  -3    0.03    0.07
   1  -1  -3    0.03    0.06
   1  -1  -3    0.14    0.08
   0   1  -3   -0.03    0.07
  -1   0  -3    0.04    0.07
   0   1  -3   -0.01    0.07
   0   1  -3   -0.02    0.08
   1  -1  -3   -0.07    0.06
  -1   0  -3    0.09    0.08
   1  -1  -3    0.14    0.08
  -1   0  -3    0.07    0.07
  -1   0  -3    0.00    0.07
  -1   0  -3    0.04    0.08
  -1   0  -3    0.06    0.11
  -1   0  -3    0.14    0.11
   0   1  -3    0.09    0.06
   0   1  -3   -0.02    0.07
   1  -1  -3    0.00    0.06
   0   1  -3    0.04    0.08
   1   0   3   -0.02    0.07
   0  -1   3   -0.07    0.06
   0  -1   3   -0.01    0.07
   1   0   3    0.26    0.10
   1   0   3    0.07    0.08
   1   0   3    0.09    0.07
   0  -1   3    0.00    0.06
  -1   1   3   -0.07    0.05
  -1   1   3    0.15    0.09
   0  -1   3    0.15    0.10
   0  -1   3    0.13    0.10
   0  -1   3    0.17    0.08
   1   0   3   -0.01    0.07
  -1   1   3   -0.02    0.06
   1   0   3    0.12    0.11
   1   0   3    0.08    0.07
   0  -1   3    0.04    0.06
  -1   1   3    0.07    0.08
   0  -1   3    0.07    0.07
   0  -1   3    0.23    0.09
  -1   1   3    0.07    0.07
  -1   1   3    0.14    0.08
   0  -1   3    0.07    0.08
  -1   1   3    0.03    0.07
   1   0   3    0.00    0.05
   0  -1   3    0.00    0.08
  -1   1   3    0.11    0.07
   1   0   3    0.26    0.11
  -1   1   3    0.05    0.07
   1   0   3    0.26    0.13
   1   0   3    0.12    0.08
   0  -1   3    0.08    0.08
  -1   1   3    0.02    0.07
   1   0  -3    0.03    0.09
  -1   1  -3   -0.08    0.06
   1   0  -3   -0.02    0.04
   1   0  -3   -0.06    0.08
   1   0  -3    0.14    0.08
   0  -1  -3    0.05    0.08
  -1   1  -3    0.00    0.06
   1   0  -3    0.05    0.10
  -1   1  -3    0.18    0.08
  -1   1  -3    0.03    0.07
  -1   1  -3    0.18    0.08
   0  -1  -3    0.11    0.09
   1   0  -3    0.06    0.08
  -1   1  -3    0.02    0.07
   0  -1  -3    0.04    0.08
   0  -1  -3    0.32    0.09
   0  -1  -3    0.02    0.08
  -1   1  -3    0.08    0.07
   0  -1  -3   -0.02    0.05
  -1   1  -3    0.02    0.07
  -1   1  -3    0.04    0.07
   1   0  -3    0.06    0.10
   0  -1  -3    0.09    0.08
   1   0  -3    0.10    0.05
   1   0  -3    0.22    0.11
   0  -1  -3    0.04    0.09
   0  -1  -3    0.15    0.07
  -1   1  -3    0.09    0.08
   1   0  -3    0.00    0.06
  -1   1  -3    0.24    0.09
   0  -1  -3    0.32    0.10
   0  -1  -3    0.14    0.09
   1  -1   3    0.06    0.07
   0   1   3   -0.06    0.07
  -1   0   3    0.24    0.07
  -1   0   3    0.05    0.09
   1  -1   3    0.06    0.09
   1  -1   3    0.11    0.07
   1  -1   3   -0.05    0.05
  -1   0   3    0.09    0.10
   1  -1   3    0.07    0.08
   0   1   3    0.08    0.08
   0   1   3    0.11    0.08
   0   1   3   -0.06    0.06
   0   1   3    0.16    0.08
   1  -1   3   -0.01    0.06
  -1   0   3   -0.11    0.04
   1  -1   3    0.25    0.08
  -1   0   3    0.06    0.07
   0   1   3    0.13    0.08
  -1   0   3    0.18    0.12
   0   1   3    0.04    0.07
   1  -1   3    0.05    0.07
   0   1   3    0.06    0.07
  -1   0   3    0.02    0.10
   0   1   3    0.20    0.10
   0   1   3   -0.01    0.06
   1  -1   3    0.02    0.07
  -1   0   3   -0.03    0.06
  -1   0   3    0.12    0.10
   1  -1   3    0.04    0.07
   0   1   3    0.09    0.06
  -1   0   3    0.15    0.08
   0   1   3    0.09    0.07
  -1   2  -3   -0.13    0.05
  -1   2  -3    0.04    0.07
  -1   2  -3   -0.01    0.06
   2  -1  -3    0.03    0.09
  -1   2  -3    0.05    0.07
   2  -1  -3    0.30    0.11
  -1  -1  -3    0.06    0.10
   2  -1  -3    0.13    0.08
  -1   2  -3    0.18    0.09
  -1  -1  -3   -0.02    0.06
   2  -1  -3    0.00    0.05
  -1  -1  -3    0.32    0.12
  -1  -1  -3    0.02    0.06
  -1   2  -3   -0.07    0.07
  -1  -1  -3    0.08    0.11
  -1  -1  -3    0.08    0.06
  -1  -1  -3   -0.15    0.08
  -1   2  -3    0.02    0.07
  -1  -1  -3    0.19    0.10
  -1  -1  -3   -0.03    0.06
   2  -1  -3   -0.01    0.06
  -1   2  -3    0.01    0.07
  -1  -1  -3    0.20    0.11
  -1   2  -3    0.07    0.07
   2  -1  -3    0.01    0.07
   2  -1  -3    0.17    0.08
  -1   2  -3    0.14    0.07
  -1   2  -3    0.01    0.08
   2  -1  -3   -0.08    0.06
   2  -1  -3    0.04    0.07
   1   1   3    0.07    0.10
  -2   1   3    0.23    0.10
   1   1   3    0.01    0.08
  -2   1   3    0.00    0.06
  -2   1   3    0.12    0.09
   1   1   3   -0.05    0.06
   1   1   3    0.22    0.09
   1  -2   3   -0.01    0.06
   1   1   3    0.02    0.05
  -2   1   3    0.18    0.09
   1  -2   3    0.08    0.09
   1   1   3   -0.03    0.07
   1  -2   3    0.00    0.06
   1  -2   3    0.29    0.10
  -2   1   3    0.19    0.08
   1   1   3   -0.02    0.05
   1   1   3    0.13    0.08
   1  -2   3    0.05    0.07
  -2   1   3    0.25    0.09
   1  -2   3    0.13    0.08
   1  -2   3    0.10    0.07
  -2   1   3    0.01    0.06
   1   1   3    0.04    0.05
  -2   1   3    0.03    0.08
   1   1   3   -0.05    0.05
  -2   1   3    0.07    0.08
   1  -2   3    0.22    0.09
   1  -2   3    0.03    0.07
  -2   1   3    0.05    0.08
   1   1   3   -0.02    0.08
   1  -2   3   -0.01    0.07
  -2   1   3    0.06    0.07
  -2   1   3    0.06    0.07
   1  -2   3   -0.03    0.06
   3  -2  -3   29.23    3.16
  -1   3  -3   35.64    2.91
  -1   3  -3   31.47    3.02
  -1   3  -3   34.05    2.98
  -2  -1  -3   30.62    3.06
  -1   3  -3   35.77    3.09
   3  -2  -3   26.65    3.09
  -2  -1  -3   35.86    3.10
   3  -2  -3   29.10    3.08
   3  -2  -3   31.88    3.11
  -2  -1  -3   29.79    2.89
  -1   3  -3   31.40    3.07
   3  -2  -3   24.47    3.07
  -1   3  -3   31.87    3.16
  -2  -1  -3   29.52    3.12
   3  -2  -3   34.55    2.99
  -2  -1  -3   29.56    3.07
   3  -2  -3   31.24    2.90
  -1   3  -3   27.01    3.05
  -2  -1  -3   34.50    3.03
  -1   3  -3   30.52    3.10
   3  -2  -3   27.69    3.08
  -1   3  -3   29.83    3.16
  -2  -1  -3   28.82    3.18
  -2  -1  -3   26.82    3.04
   3  -2  -3   32.88    2.91
   3  -2  -3   35.91    3.18
  -3   2   3   25.22    3.08
   2   1   3   32.42    2.95
  -3   2   3   29.00    3.09
   1  -3   3   26.23    3.15
   1  -3   3   33.27    3.10
   2   1   3   33.50    2.90
   1  -3   3   27.05    3.03
   2   1   3   29.11    3.05
   1  -3   3   30.85    2.83
  -3   2   3   28.20    3.16
  -3   2   3   32.19    3.04
  -3   2   3   26.01    3.16
   1  -3   3   34.32    2.91
   2   1   3   30.83    3.06
   1  -3   3   32.91    3.08
   1  -3   3   31.38    3.08
  -3   2   3   28.66    2.91
   1  -3   3   30.69    3.16
   2   1   3   28.50    3.14
   2   1   3   35.89    3.11
  -3   2   3   28.82    3.08
   1  -3   3   33.12    3.08
   2   1   3   32.96    3.09
  -3   2   3   34.29    3.11
  -3   2   3   29.03    3.08
   2   1   3   32.05    3.05
  -3   2   3   30.72    2.91
   1  -3   3   30.66    2.98
   1  -3   3   30.80    3.05
   0   2  -3    0.21    0.08
   2  -2  -3    0.07    0.08
   0   2  -3    0.30    0.12
   2  -2  -3   -0.08    0.06
   0   2  -3    0.00    0.06
   0   2  -3    0.21    0.09
   0   2  -3    0.08    0.05
   0   2  -3    0.01    0.05
   2  -2  -3    0.07    0.08
   2  -2  -3    0.21    0.08
  -2   0  -3    0.11    0.07
   2  -2  -3    0.03    0.08
   0   2  -3    0.03    0.08
   0   2  -3    0.15    0.08
  -2   0  -3    0.18    0.10
   2  -2  -3    0.12    0.08
   2  -2  -3    0.14    0.09
  -2   0  -3    0.00    0.07
   2  -2  -3    0.06    0.09
  -2   0  -3    0.11    0.06
   0   2  -3    0.15    0.09
  -2   0  -3    0.27    0.12
   2  -2  -3    0.22    0.09
  -2   0  -3    0.08    0.08
   0   2  -3    0.08    0.06
   0   2  -3    0.40    0.12
   2  -2  -3    0.19    0.09
  -2   0  -3   -0.02    0.07
   2  -2  -3    0.03    0.08
  -2   0  -3    0.11    0.08
  -2   0  -3    0.18    0.12
  -2   0  -3   -0.07    0.10
   2  -2  -3   -0.04    0.07
   2   0   3    0.07    0.12
   0  -2   3    0.07    0.08
   2   0   3    0.17    0.07
   2   0   3    0.11    0.09
   0  -2   3    0.00    0.07
  -2   2   3    0.06    0.08
   0  -2   3    0.01    0.07
  -2   2   3   -0.04    0.06
   0  -2   3    0.23    0.08
   0  -2   3    0.01    0.07
   2   0   3   -0.01    0.04
   0  -2   3    0.14    0.08
   0  -2   3    0.13    0.08
   2   0   3    0.00    0.09
   0  -2   3    0.04    0.07
  -2   2   3    0.14    0.09
   2   0   3    0.06    0.06
   2   0   3    0.28    0.09
   0  -2   3    0.13    0.07
   0  -2   3   -0.02    0.08
   2   0   3    0.10    0.08
  -2   2   3   -0.02    0.07
   2   0   3    0.02    0.11
   2   0   3    0.14    0.08
  -2   2   3    0.13    0.09
   2   0   3   -0.01    0.07
   0  -2   3    0.05    0.08
  -2   2   3    0.05    0.08
  -2   2   3    0.06    0.07
  -2   2   3   -0.12    0.07
   2   0   3    0.14    0.08
   2   0   3    0.02    0.11
   0  -2   3    0.06    0.07
  -2   1  -3   -0.02    0.08
   1  -2  -3    0.29    0.10
   1   1  -3    0.05    0.08
   1  -2  -3    0.07    0.07
   1   1  -3    0.00    0.08
   1  -2  -3   -0.01    0.06
   1  -2  -3    0.22    0.09
  -2   1  -3    0.04    0.07
   1   1  -3    0.06    0.06
  -2   1  -3    0.21    0.09
   1  -2  -3   -0.07    0.07
  -2   1  -3    0.05    0.07
  -2   1  -3    0.09    0.08
   1   1  -3    0.02    0.06
   1   1  -3    0.10    0.06
  -2   1  -3    0.22    0.11
   1  -2  -3   -0.01    0.07
  -2   1  -3    0.17    0.08
   1   1  -3    0.03    0.05
   1  -2  -3    0.16    0.10
   1   1  -3    0.08    0.04
   1  -2  -3   -0.01    0.06
   1   1  -3    0.07    0.06
   1  -2  -3   -0.02    0.05
   1   1  -3    0.12    0.08
   1  -2  -3    0.04    0.08
  -2   1  -3    0.03    0.08
  -2   1  -3   -0.02    0.07
   1   1  -3    0.04    0.05
  -2   1  -3    0.07    0.06
  -1  -1   3   -0.05    0.08
  -1  -1   3    0.04    0.08
   2  -1   3   -0.07    0.05
   2  -1   3   -0.03    0.05
   2  -1   3    0.20    0.08
  -1  -1   3   -0.16    0.08
  -1   2   3    0.20    0.10
   2  -1   3    0.07    0.06
  -1   2   3    0.03    0.06
   2  -1   3    0.09    0.08
  -1   2   3   -0.02    0.07
  -1   2   3   -0.01    0.06
  -1   2   3    0.08    0.08
   2  -1   3    0.11    0.08
   2  -1   3    0.03    0.06
  -1   2   3   -0.06    0.06
  -1  -1   3   -0.01    0.06
  -1   2   3    0.16    0.09
   2  -1   3   -0.03    0.08
  -1  -1   3    0.01    0.07
  -1  -1   3    0.05    0.05
   2  -1   3    0.01    0.06
  -1  -1   3    0.12    0.06
   2  -1   3    0.16    0.11
  -1   2   3    0.02    0.06
  -1  -1   3    0.07    0.09
  -1   2   3    0.24    0.09
  -1  -1   3   -0.05    0.06
  -1   2   3    0.04    0.07
  -1   2   3    0.02    0.08
  -1   2   3    0.11    0.09
   2  -1   3    0.15    0.09
  -1  -1   3    0.03    0.07
   2   0  -3   -0.06    0.06
   2   0  -3    0.02    0.04
   2   0  -3    0.02    0.05
  -2   2  -3    0.17    0.09
   2   0  -3    0.16    0.07
  -2   2  -3    0.06    0.08
   0  -2  -3    0.17    0.12
  -2   2  -3    0.07    0.07
  -2   2  -3    0.09    0.07
  -2   2  -3    0.00    0.07
  -2   2  -3    0.02    0.08
   0  -2  -3   -0.01    0.06
   0  -2  -3    0.00    0.08
   2   0  -3    0.17    0.07
   0  -2  -3    0.14    0.08
   2   0  -3    0.00    0.10
  -2   2  -3    0.03    0.07
   2   0  -3    0.12    0.09
   0  -2  -3   -0.05    0.08
   0  -2  -3    0.00    0.06
  -2   2  -3    0.02    0.08
   0  -2  -3    0.06    0.09
   2   0  -3    0.05    0.06
   2   0  -3    0.10    0.04
   0  -2  -3    0.11    0.09
  -2   2  -3    0.09    0.09
   0  -2  -3    0.14    0.08
   0  -2  -3    0.03    0.08
   0  -2  -3    0.16    0.10
  -2   2  -3   -0.05    0.07
   0  -2  -3    0.04    0.08
   2  -2   3    0.17    0.09
   0   2   3    0.06    0.10
  -2   0   3   -0.04    0.06
   2  -2   3    0.09    0.09
   0   2   3    0.11    0.06
   2  -2   3    0.05    0.07
   0   2   3    0.24    0.09
   2  -2   3    0.12    0.08
   2  -2   3    0.11    0.08
   0   2   3   -0.09    0.09
   2  -2   3   -0.02    0.06
  -2   0   3    0.06    0.05
   0   2   3    0.08    0.06
  -2   0   3    0.13    0.08
  -2   0   3    0.12    0.10
   0   2   3    0.06    0.09
  -2   0   3    0.18    0.10
   2  -2   3   -0.05    0.06
   0   2   3    0.37    0.11
  -2   0   3    0.07    0.09
  -2   0   3    0.12    0.07
   0   2   3    0.07    0.09
  -2   0   3    0.32    0.13
   2  -2   3    0.14    0.08
  -2   0   3   -0.03    0.07
  -2   0   3    0.02    0.08
   0   2   3    0.09    0.08
  -2   0   3   -0.08    0.10
   0   2   3   -0.03    0.07
   2  -2   3    0.06    0.05
   2  -2   3    0.03    0.08
   2  -2   3    0.07    0.07
  -1  -2  -3   30.37    3.01
  -2   3  -3   27.07    3.02
  -1  -2  -3   35.89    3.04
  -1  -2  -3   31.74    2.84
  -2   3  -3   28.14    3.02
  -2   3  -3   29.16    3.01
  -1  -2  -3   27.36    3.03
   3  -1  -3   29.05    3.03
   3  -1  -3   33.81    3.10
   3  -1  -3   35.00    3.11
  -2   3  -3   27.12    3.03
  -1  -2  -3   24.18    3.10
   3  -1  -3   29.00    3.01
  -1  -2  -3   30.08    2.91
  -1  -2  -3   32.88    3.06
  -2   3  -3   24.71    3.04
   3  -1  -3   28.85    2.98
  -1  -2  -3   33.35    3.04
  -2   3  -3   31.65    2.86
  -1  -2  -3   26.34    3.09
   3  -1  -3   25.70    3.00
   3  -1  -3   28.69    2.96
  -1  -2  -3   33.39    2.84
  -2   3  -3   34.54    2.99
  -2   3  -3   30.48    3.11
   3  -1  -3   29.08    3.01
  -2   3  -3   29.41    3.11
  -2   3  -3   30.42    3.03
   1   2   3   33.98    3.09
  -3   1   3   33.66    2.97
  -3   1   3   30.72    2.84
  -3   1   3   26.73    3.09
   1   2   3   28.68    3.00
   2  -3   3   31.79    3.04
   2  -3   3   30.55    3.05
  -3   1   3   32.50    3.10
   2  -3   3   32.72    3.02
  -3   1   3   32.91    3.02
   2  -3   3   25.84    3.02
   2  -3   3   33.98    3.12
   1   2   3   28.67    2.81
   1   2   3   32.09    2.81
   2  -3   3   32.39    3.12
  -3   1   3   35.22    3.02
  -3   1   3   26.15    3.02
   1   2   3   31.16    3.03
  -3   1   3   29.59    2.86
   1   2   3   32.56    2.90
   1   2   3   30.27    3.00
   1   2   3   29.69    3.11
  -3   1   3   29.65    3.04
   1   2   3   30.37    3.01
  -3   1   3   31.88    3.03
   2  -3   3   25.59    2.91
   1   2   3   27.19    3.04
   2  -3   3   28.46    2.98
   2  -3   3   30.12    3.03
   4  -2  -3   -0.02    0.07
   4  -2  -3    0.18    0.10
  -2  -2  -3    0.00    0.05
   4  -2  -3    0.05    0.08
  -2  -2  -3   -0.06    0.07
  -2   4  -3    0.01    0.07
  -2  -2  -3    0.10    0.07
  -2  -2  -3   -0.16    0.09
   4  -2  -3    0.02    0.07
  -2   4  -3    0.01    0.06
  -2   4  -3    0.18    0.11
  -2   4  -3    0.09    0.09
  -2   4  -3    0.21    0.09
  -2  -2  -3    0.36    0.14
  -2  -2  -3    0.17    0.09
  -2   4  -3    0.02    0.08
  -2  -2  -3    0.11    0.07
  -2   4  -3    0.05    0.08
  -2  -2  -3    0.16    0.09
   4  -2  -3   -0.04    0.06
  -2  -2  -3    0.07    0.05
  -2   4  -3    0.07    0.08
   4  -2  -3    0.02    0.07
   4  -2  -3    0.13    0.09
   4  -2  -3    0.22    0.10
   4  -2  -3    0.04    0.09
  -2  -2  -3   -0.05    0.07
  -2   4  -3    0.04    0.08
  -2   4  -3    0.08    0.09
  -2   4  -3   -0.01    0.07
  -2   4  -3   -0.08    0.09
   4  -2  -3    0.05    0.07
   4  -2  -3    0.11    0.09
   4  -2  -3    0.14    0.10
   4  -2  -3    0.11    0.10
  -2  -2  -3    0.17    0.12
  -2   4  -3    0.01    0.08
   2   2   3    0.07    0.07
   2   2   3    0.11    0.08
  -4   2   3    0.13    0.08
  -4   2   3    0.13    0.09
  -4   2   3    0.09    0.08
   2   2   3    0.07    0.05
   2  -4   3    0.06    0.08
   2  -4   3   -0.01    0.08
  -4   2   3    0.09    0.09
  -4   2   3    0.07    0.09
   2  -4   3   -0.03    0.07
   2  -4   3    0.12    0.09
   2  -4   3    0.07    0.09
   2  -4   3    0.04    0.07
   2   2   3    0.13    0.06
   2  -4   3    0.18    0.10
  -4   2   3   -0.03    0.09
   2  -4   3    0.05    0.08
   2  -4   3    0.06    0.09
   2   2   3    0.02    0.04
   2   2   3    0.06    0.11
   2   2   3    0.10    0.05
  -4   2   3    0.10    0.09
[truncated: 1,424,421 more chars]
