# Supplementary material for: Hexa­kis­[di­methyl­tin(IV) difluoride] potassium iodide, 6Me2SnF2·KI: linear rods of potassium iodide penetrating the pores in planar layers of di­methyl­tin(IV) difluoride
Source: Acta Crystallogr E Crystallogr Commun. 2026 Jan 16;82(Pt 2):163–7. doi: 10.1107/S2056989026000265 (PMC12874249; doi:10.1107/S2056989026000265)
Supplement: Supplementary file 2 [file e-82-00163-Isup2.hkl]

data_I                                                                          
_shelx_title ' TG053_0m in P6/mcc'                                              
_shelx_refln_list_code          4                                               
_shelx_F_calc_maximum      685.06                                               
_exptl_crystal_F_000      1176.00                                               
_reflns_d_resolution_high  0.7572                                               
                                                                                
loop_                                                                           
 _space_group_symop_operation_xyz                                               
 'x, y, z'                                                                      
 '-y, x-y, z'                                                                   
 '-x+y, -x, z'                                                                  
 '-x, -y, z'                                                                    
 'y, -x+y, z'                                                                   
 'x-y, x, z'                                                                    
 'y, x, -z+1/2'                                                                 
 'x-y, -y, -z+1/2'                                                              
 '-x, -x+y, -z+1/2'                                                             
 '-y, -x, -z+1/2'                                                               
 '-x+y, y, -z+1/2'                                                              
 'x, x-y, -z+1/2'                                                               
 '-x, -y, -z'                                                                   
 'y, -x+y, -z'                                                                  
 'x-y, x, -z'                                                                   
 'x, y, -z'                                                                     
 '-y, x-y, -z'                                                                  
 '-x+y, -x, -z'                                                                 
 '-y, -x, z-1/2'                                                                
 '-x+y, y, z-1/2'                                                               
 'x, x-y, z-1/2'                                                                
 'y, x, z-1/2'                                                                  
 'x-y, -y, z-1/2'                                                               
 '-x, -x+y, z-1/2'                                                              
                                                                                
_cell_length_a    11.0616                                                       
_cell_length_b    11.0616                                                       
_cell_length_c    14.6807                                                       
_cell_angle_alpha  90.000                                                       
_cell_angle_beta   90.000                                                       
_cell_angle_gamma 120.000                                                       
                                                                                
_shelx_F_squared_multiplier     1.000                                           
                                                                                
loop_                                                                           
 _refln_index_h                                                                 
 _refln_index_k                                                                 
 _refln_index_l                                                                 
 _refln_F_squared_calc                                                          
 _refln_F_squared_meas                                                          
 _refln_F_squared_sigma                                                         
 _refln_observed_status                                                         
  -1   2   0         34.55         34.19         3.14 o                         
   0   2   0       6515.97       6358.85        87.18 o                         
  -1   3   0     150510.48     151014.31      1636.19 o                         
   0   3   0       2680.64       2708.53        37.79 o                         
  -2   4   0      12558.46      11846.03       176.36 o                         
  -1   4   0       3690.12       3998.47        41.07 o                         
   0   4   0       6573.50       6517.50        89.11 o                         
  -2   5   0       3316.20       3505.91        37.63 o                         
  -1   5   0      51053.71      50443.18       504.06 o                         
   0   5   0      57004.18      55850.72       807.11 o                         
  -3   6   0      16698.87      16817.04       250.56 o                         
  -2   6   0      43747.77      43085.39       476.67 o                         
  -1   6   0         65.57         70.94         4.36 o                         
   0   6   0       4844.99       4950.68        75.42 o                         
  -3   7   0       3645.06       3657.83        44.17 o                         
  -2   7   0       1443.35       1494.09        21.16 o                         
  -1   7   0       1424.98       1481.51        21.38 o                         
   0   7   0     101902.64      97518.11      1513.53 o                         
  -4   8   0       6322.93       6351.92       109.46 o                         
  -3   8   0      19899.53      20177.29       231.70 o                         
  -2   8   0       9340.25       9473.17       108.16 o                         
  -1   8   0      11758.93      11834.82       135.67 o                         
   0   8   0       8624.98       8806.17       156.14 o                         
  -4   9   0       5276.60       5248.32        70.26 o                         
  -3   9   0      53027.66      53864.48       662.74 o                         
  -2   9   0       3351.68       3497.86        49.83 o                         
  -1   9   0        474.37        440.23        15.45 o                         
   0   9   0       8419.78       8757.90       194.75 o                         
  -5  10   0       4896.79       5130.94       128.15 o                         
  -4  10   0       5637.58       5851.24        95.19 o                         
  -3  10   0        552.40        571.04        18.32 o                         
  -2  10   0      17893.55      17729.85       292.07 o                         
  -1  10   0      50827.29      49705.96       841.18 o                         
   0  10   0       5078.31       5191.94       146.45 o                         
  -5  11   0       3771.70       3867.10        72.71 o                         
  -4  11   0       2750.73       2955.96        64.96 o                         
  -3  11   0       2669.87       2664.19        58.01 o                         
  -2  11   0      31413.69      32411.68       565.15 o                         
  -1  11   0          9.99         -3.68        14.44 o                         
   0  11   0        132.72        112.29        34.01 o                         
  -6  12   0         34.07         40.75        21.23 o                         
  -5  12   0      22459.63      22120.07       431.72 o                         
  -4  12   0       3159.81       3074.15        71.25 o                         
  -3  12   0       1138.12       1181.96        37.58 o                         
  -2  12   0       1521.96       1543.62        56.94 o                         
  -1  12   0        855.58        888.84        48.49 o                         
   0  12   0      43709.79      44193.31      1929.03 o                         
  -6  13   0        157.36        145.61        22.50 o                         
  -5  13   0       5044.95       5155.65       137.19 o                         
  -4  13   0       1170.97       1155.75        51.57 o                         
  -3  13   0      16023.91      15861.14       471.15 o                         
  -2  13   0       1667.01       1585.62        86.25 o                         
  -1  13   0        104.71         56.76        48.22 o                         
  -7  14   0       5565.48       4973.60       257.50 o                         
  -6  14   0       1895.20       1862.35        82.65 o                         
  -5  14   0       2802.23       2886.89       130.24 o                         
  -4  14   0       4066.25       4111.65       165.01 o                         
  -1   3   1      55606.70      55600.13       392.29 o                         
  -1   4   1       2859.97       2948.38        21.42 o                         
  -2   5   1        504.06        654.24         7.17 o                         
  -1   5   1     120629.35     120373.68       877.37 o                         
  -2   6   1      60589.34      60903.52       465.77 o                         
  -1   6   1       9765.87       9571.53        70.79 o                         
  -3   7   1      28997.86      29268.43       227.02 o                         
  -2   7   1         20.32         35.10         3.42 o                         
  -1   7   1       8198.33       8316.53        63.87 o                         
  -3   8   1      22324.66      22681.71       182.91 o                         
  -2   8   1      12391.13      12853.82       102.92 o                         
  -1   8   1      13888.84      14188.42       111.94 o                         
  -4   9   1      11410.53      11658.40       102.86 o                         
  -3   9   1       1409.10       1430.17        17.50 o                         
  -2   9   1       1634.20       1636.84        20.09 o                         
  -1   9   1       1604.39       1592.53        22.17 o                         
  -4  10   1      19307.57      19455.03       205.73 o                         
  -3  10   1       2682.99       2693.17        35.59 o                         
  -2  10   1       4726.97       4623.53        59.03 o                         
  -1  10   1       1504.02       1565.23        26.66 o                         
  -5  11   1      20543.69      20510.06       236.70 o                         
  -4  11   1      14200.75      14124.97       176.78 o                         
  -3  11   1          3.23          2.60         8.11 o                         
  -2  11   1       6327.55       6424.67        88.76 o                         
  -1  11   1       2600.56       2549.05        45.46 o                         
  -5  12   1        576.35        576.93        18.68 o                         
  -4  12   1       3532.69       3561.68        57.19 o                         
  -3  12   1         52.10         48.30        10.78 o                         
  -2  12   1        183.74        200.89        17.10 o                         
  -1  12   1       3934.61       4066.63        92.31 o                         
  -6  13   1        259.03        235.69        18.33 o                         
  -5  13   1      20882.70      20244.89       333.22 o                         
  -4  13   1       2390.18       2410.93        55.24 o                         
  -3  13   1       6421.82       6276.13       135.65 o                         
  -2  13   1       1919.31       1853.93        67.16 o                         
  -1  13   1       2610.94       2946.72       140.02 o                         
  -6  14   1      11802.72      11842.66       254.04 o                         
  -5  14   1        165.81        137.22        23.40 o                         
  -4  14   1       3945.95       3947.93       107.28 o                         
   0   0   2     426655.09     495328.53     19866.99 o                         
   0   1   2      16781.50      16466.44       166.76 o                         
  -1   2   2      22236.38      21854.24       198.60 o                         
   0   2   2      54514.92      53375.77       509.19 o                         
  -1   3   2      21676.37      20823.91       136.84 o                         
   0   3   2      44597.65      43671.18       402.37 o                         
  -2   4   2       1573.50       1760.29        18.63 o                         
  -1   4   2       6434.38       6272.12        42.70 o                         
   0   4   2       2272.89       2392.85        24.41 o                         
  -2   5   2      38506.82      37785.46       270.47 o                         
  -1   5   2       2892.85       3063.43        22.77 o                         
   0   5   2      12842.92      12885.93       127.07 o                         
  -3   6   2        426.35        429.52         8.41 o                         
  -2   6   2       2311.78       2501.19        20.74 o                         
  -1   6   2      14334.26      14584.09       104.77 o                         
   0   6   2      29243.01      29128.71       312.97 o                         
  -3   7   2       2130.94       2223.03        20.06 o                         
  -2   7   2       5770.07       5848.41        47.23 o                         
  -1   7   2      19217.01      19196.50       143.62 o                         
   0   7   2      28405.01      29269.36       310.64 o                         
  -4   8   2      35861.12      35698.71       411.07 o                         
  -3   8   2        327.10        375.03         7.82 o                         
  -2   8   2         28.41         43.13         4.19 o                         
  -1   8   2         95.39        120.15         5.05 o                         
   0   8   2          4.65         59.29        12.11 o                         
  -4   9   2        328.51        340.99         8.79 o                         
  -3   9   2      13883.59      14019.81       123.30 o                         
  -2   9   2      20331.55      20327.71       183.68 o                         
  -1   9   2       8695.73       8654.28        90.55 o                         
   0   9   2      27707.70      26773.15       411.92 o                         
  -5  10   2      19733.20      19901.26       303.22 o                         
  -4  10   2          1.45          3.80         6.87 o                         
  -3  10   2      11555.75      11496.64       127.75 o                         
  -2  10   2       2108.74       2096.01        30.83 o                         
  -1  10   2      19270.32      19290.41       236.33 o                         
   0  10   2      22168.37      20998.97       387.49 o                         
  -5  11   2        817.81        840.62        19.35 o                         
  -4  11   2         95.46         92.37         9.67 o                         
  -3  11   2      14925.21      14984.21       188.89 o                         
  -2  11   2      12428.08      12444.11       165.49 o                         
  -1  11   2       3099.00       2909.08        52.34 o                         
   0  11   2       1308.95       1347.31        52.33 o                         
  -6  12   2       6106.76       6375.86       123.40 o                         
  -5  12   2       8055.47       7940.38       110.28 o                         
  -4  12   2        185.81        163.39        12.32 o                         
  -3  12   2       8456.34       8389.60       121.48 o                         
  -2  12   2       8033.24       7996.83       142.00 o                         
  -1  12   2       1099.82       1163.68        41.14 o                         
   0  12   2      26729.31      25919.74       872.23 o                         
  -6  13   2       3488.94       3622.67        67.97 o                         
  -5  13   2        253.80        221.56        20.36 o                         
  -4  13   2       1075.43       1120.93        37.48 o                         
  -3  13   2       6610.15       6595.36       142.28 o                         
  -2  13   2        514.43        500.60        35.03 o                         
  -1  13   2       1681.75       1551.65        74.64 o                         
  -7  14   2         60.52         97.44        45.37 o                         
  -6  14   2         23.18         28.28        23.26 o                         
  -5  14   2       9817.38       9332.83       211.33 o                         
  -4  14   2        412.21        373.32        33.54 o                         
  -1   3   3      14088.24      13459.53        87.60 o                         
  -1   4   3       1396.40       1433.35        10.98 o                         
  -2   5   3        103.70        168.37         4.07 o                         
  -1   5   3      78529.92      78335.43       568.38 o                         
  -2   6   3      41174.09      40401.84       290.79 o                         
  -1   6   3       9849.42       9648.85        69.48 o                         
  -3   7   3      23703.40      23893.89       178.09 o                         
  -2   7   3          5.01         21.33         3.21 o                         
  -1   7   3       9487.50       9627.04        73.19 o                         
  -3   8   3      13351.77      13776.93       108.43 o                         
  -2   8   3      12192.51      12526.88        98.79 o                         
  -1   8   3      15558.11      15619.13       123.57 o                         
  -4   9   3      13519.98      13415.92       116.17 o                         
  -3   9   3        184.44        197.45         6.97 o                         
  -2   9   3       2784.26       2817.02        31.44 o                         
  -1   9   3       1462.82       1439.62        21.69 o                         
  -4  10   3      17265.15      17491.98       192.98 o                         
  -3  10   3       2276.69       2308.66        32.20 o                         
  -2  10   3       1599.75       1650.66        26.66 o                         
  -1  10   3       3782.04       3897.33        55.01 o                         
  -5  11   3      15813.89      15705.03       183.22 o                         
  -4  11   3      13116.79      13201.53       162.07 o                         
  -3  11   3         74.24         88.87         9.38 o                         
  -2  11   3       6708.74       6730.88        94.63 o                         
  -1  11   3       1584.94       1562.41        33.84 o                         
  -5  12   3        374.43        378.17        16.62 o                         
  -4  12   3       1393.63       1413.44        29.68 o                         
  -3  12   3         31.27         31.55        11.57 o                         
  -2  12   3        408.61        419.18        23.17 o                         
  -1  12   3       2143.14       2148.02        61.87 o                         
  -6  13   3        184.12        177.64        16.83 o                         
  -5  13   3      21231.82      21268.97       342.49 o                         
  -4  13   3       1564.40       1590.55        47.37 o                         
  -3  13   3       5982.83       5830.59       126.75 o                         
  -2  13   3       1440.28       1414.96        62.29 o                         
  -6  14   3      12940.08      13093.59       271.13 o                         
  -5  14   3          0.31          8.63        24.86 o                         
  -4  14   3       3410.33       3454.81       106.72 o                         
   0   0   4     469303.81     489276.25     12715.67 o                         
   0   1   4       4665.50       4837.69        49.48 o                         
  -1   2   4       2466.65       2687.54        25.85 o                         
   0   2   4       1757.31       1679.24        17.08 o                         
  -1   3   4      75674.34      72891.60       491.41 o                         
   0   3   4       1801.28       1713.89        18.88 o                         
  -2   4   4      14437.59      14378.19       131.74 o                         
  -1   4   4       5711.02       6020.86        39.79 o                         
   0   4   4      11857.78      11584.41       107.63 o                         
  -2   5   4       1872.99       1911.00        14.99 o                         
  -1   5   4      27411.91      27222.37       184.10 o                         
   0   5   4      57395.95      56660.17       559.06 o                         
  -3   6   4      23972.19      23322.57       229.76 o                         
  -2   6   4      22722.63      22834.21       160.46 o                         
  -1   6   4         34.21         47.56         3.54 o                         
   0   6   4       1486.87       1583.51        20.69 o                         
  -3   7   4       5564.15       5666.78        43.74 o                         
  -2   7   4       1722.47       1729.32        16.66 o                         
  -1   7   4        389.84        417.99         7.15 o                         
   0   7   4      56279.09      55881.62       613.17 o                         
  -4   8   4       6772.67       6903.59        80.41 o                         
  -3   8   4      12148.41      12191.28        98.65 o                         
  -2   8   4      11519.87      11758.45        92.55 o                         
  -1   8   4      10534.14      10759.61        87.29 o                         
   0   8   4       7313.36       7361.16       100.06 o                         
  -4   9   4       5569.08       5749.26        54.74 o                         
  -3   9   4      37016.13      36713.69       328.08 o                         
  -2   9   4       2454.22       2378.82        28.89 o                         
  -1   9   4          0.43         10.17         6.17 o                         
   0   9   4       6588.50       6690.52       113.92 o                         
  -5  10   4       2335.99       2424.59        50.01 o                         
  -4  10   4       7241.58       7152.46        80.53 o                         
  -3  10   4        781.72        814.91        16.88 o                         
  -2  10   4      13026.27      12781.28       151.19 o                         
  -1  10   4      39657.93      39485.27       487.75 o                         
   0  10   4       6880.74       6922.93       136.45 o                         
  -5  11   4       1123.15       1069.70        21.27 o                         
  -4  11   4       4576.92       4771.45        62.88 o                         
  -3  11   4       2597.42       2604.52        42.69 o                         
  -2  11   4      30576.33      30941.35       405.13 o                         
  -1  11   4         90.05        102.82        13.80 o                         
   0  11   4        770.13        742.98        39.80 o                         
  -6  12   4        352.00        323.72        20.05 o                         
  -5  12   4      23315.21      23249.08       295.65 o                         
  -4  12   4       1900.31       1874.56        36.54 o                         
  -3  12   4        904.36        911.91        27.01 o                         
  -2  12   4        800.30        780.48        29.07 o                         
  -1  12   4        229.34        211.24        23.89 o                         
   0  12   4      44747.82      43415.52      1835.03 o                         
  -6  13   4          7.94          0.39        15.35 o                         
  -5  13   4       4861.45       4950.82        96.42 o                         
  -4  13   4        165.88        133.34        20.39 o                         
  -3  13   4      17870.68      18780.60       380.07 o                         
  -2  13   4        286.82        231.76        29.15 o                         
  -7  14   4       1994.47       1971.69       103.84 o                         
  -6  14   4       1833.79       1822.75        66.98 o                         
  -5  14   4       2489.71       2443.52        80.43 o                         
  -1   3   5      24882.39      23962.47       155.20 o                         
  -1   4   5       1760.09       1779.48        14.80 o                         
  -2   5   5         44.07         82.04         3.37 o                         
  -1   5   5      77660.88      76386.50       530.41 o                         
  -2   6   5      40763.14      39456.27       281.65 o                         
  -1   6   5       8741.94       8565.96        63.96 o                         
  -3   7   5      22537.66      22340.77       164.33 o                         
  -2   7   5          4.00         15.93         3.72 o                         
  -1   7   5       7769.25       7941.18        61.26 o                         
  -3   8   5      14095.78      14159.92       112.70 o                         
  -2   8   5      11246.85      11395.87        92.03 o                         
  -1   8   5      13636.35      13922.88       119.63 o                         
  -4   9   5      11073.04      11111.24       106.64 o                         
  -3   9   5        435.68        433.32        10.82 o                         
  -2   9   5       1891.89       1919.30        26.22 o                         
  -1   9   5       1324.11       1276.94        20.98 o                         
  -4  10   5      15938.88      16338.66       174.99 o                         
  -3  10   5       2164.83       2179.79        32.24 o                         
  -2  10   5       2332.32       2306.36        36.11 o                         
  -1  10   5       2448.78       2560.82        42.14 o                         
  -5  11   5      15695.86      15578.62       182.62 o                         
  -4  11   5      12241.51      12028.74       149.34 o                         
  -3  11   5         18.51         23.31         9.67 o                         
  -2  11   5       5860.20       5865.54        85.46 o                         
  -1  11   5       1753.39       1718.38        39.83 o                         
  -5  12   5        413.01        396.31        17.32 o                         
  -4  12   5       1966.50       1980.21        41.65 o                         
  -3  12   5          2.43         16.26        13.54 o                         
  -2  12   5        280.56        232.87        21.37 o                         
  -1  12   5       2590.53       2545.28        70.83 o                         
  -6  13   5        204.28        187.75        20.85 o                         
  -5  13   5      19459.50      19371.32       347.17 o                         
  -4  13   5       1712.34       1640.33        47.77 o                         
  -3  13   5       5659.89       5653.51       132.10 o                         
  -2  13   5       1529.06       1479.22        66.15 o                         
  -6  14   5      11588.00      11842.83       315.95 o                         
   0   0   6     392623.25     396337.94     11147.91 o                         
   0   1   6      14503.66      13972.68       134.07 o                         
  -1   2   6      20330.11      20046.35       183.34 o                         
   0   2   6      42437.48      41727.34       391.69 o                         
  -1   3   6      23794.33      23415.56       152.78 o                         
   0   3   6      33109.39      31922.88       308.07 o                         
  -2   4   6       1157.40       1252.66        16.28 o                         
  -1   4   6       7422.23       7309.61        48.98 o                         
   0   4   6       3094.16       3142.22        33.06 o                         
  -2   5   6      29656.04      29351.85       203.98 o                         
  -1   5   6       3260.62       3403.50        26.28 o                         
   0   5   6       7903.23       7893.37        81.25 o                         
  -3   6   6         37.74         58.22         5.12 o                         
  -2   6   6       3145.87       3202.75        24.92 o                         
  -1   6   6      10590.82      10692.90        78.47 o                         
   0   6   6      25648.52      25213.71       252.33 o                         
  -3   7   6       2274.37       2316.86        20.84 o                         
  -2   7   6       4879.65       4877.55        40.03 o                         
  -1   7   6      16152.73      15906.40       118.69 o                         
   0   7   6      30587.50      30064.77       327.77 o                         
  -4   8   6      28557.70      28087.20       330.52 o                         
  -3   8   6        644.17        687.68        11.29 o                         
  -2   8   6         29.40         45.29         5.66 o                         
  -1   8   6         55.29         65.40         6.06 o                         
   0   8   6          1.12         11.38         8.82 o                         
  -4   9   6        394.58        410.29        10.86 o                         
  -3   9   6      13394.93      13067.32       131.10 o                         
  -2   9   6      17655.30      17567.11       187.05 o                         
  -1   9   6       8588.25       8479.53        99.08 o                         
   0   9   6      23561.86      23425.54       404.21 o                         
  -5  10   6      17949.94      18427.71       280.36 o                         
  -4  10   6         11.89         30.86         8.00 o                         
  -3  10   6       9434.62       9497.90       111.76 o                         
  -2  10   6       2234.03       2231.95        35.47 o                         
  -1  10   6      17782.30      17646.04       233.40 o                         
   0  10   6      16972.22      16955.25       331.33 o                         
  -5  11   6        319.24        317.90        14.03 o                         
  -4  11   6        192.74        166.47        12.25 o                         
  -3  11   6      12416.07      12452.71       164.17 o                         
  -2  11   6      10319.71      10429.89       151.23 o                         
  -1  11   6       2885.54       2804.80        59.59 o                         
   0  11   6       1635.96       1817.92        81.50 o                         
  -6  12   6       4721.66       4774.39       111.51 o                         
  -5  12   6       6424.28       6402.19       100.07 o                         
  -4  12   6         68.33        102.69        16.20 o                         
  -3  12   6       7601.78       7645.49       134.76 o                         
  -2  12   6       7786.16       7844.07       162.83 o                         
  -1  12   6        675.80        644.38        36.71 o                         
   0  12   6      22602.07      22001.40       705.60 o                         
  -6  13   6       3814.37       3798.73        82.34 o                         
  -5  13   6        207.68        177.86        24.61 o                         
  -4  13   6        488.20        481.19        31.07 o                         
  -3  13   6       5123.76       5051.35       133.44 o                         
  -1   3   7      36923.46      36810.23       248.12 o                         
  -1   4   7       1994.20       2055.57        17.49 o                         
  -2   5   7        163.74        192.86         5.19 o                         
  -1   5   7      80152.18      80223.22       584.99 o                         
  -2   6   7      43389.26      43593.83       315.61 o                         
  -1   6   7       6740.97       6684.50        50.56 o                         
  -3   7   7      19711.11      19943.99       154.25 o                         
  -2   7   7         64.27         69.52         5.02 o                         
  -1   7   7       5656.97       5739.40        46.99 o                         
  -3   8   7      19485.84      19619.14       179.39 o                         
  -2   8   7       9892.90      10061.59        94.83 o                         
  -1   8   7      10756.99      10750.99       108.83 o                         
  -4   9   7       7645.25       7510.85        80.09 o                         
  -3   9   7       1472.47       1522.48        23.49 o                         
  -2   9   7        900.49        863.77        18.13 o                         
  -1   9   7       1153.58       1157.62        23.14 o                         
  -4  10   7      14950.92      14878.02       171.18 o                         
  -3  10   7       2172.76       2107.17        34.52 o                         
  -2  10   7       4275.50       4227.22        61.47 o                         
  -1  10   7        836.44        852.78        23.21 o                         
  -5  11   7      16564.09      16512.19       206.61 o                         
  -4  11   7      11339.95      11417.80       152.54 o                         
  -3  11   7         14.24          7.53        12.19 o                         
  -2  11   7       4722.65       4750.97        79.05 o                         
  -1  11   7       2157.48       2139.99        53.79 o                         
  -5  12   7        502.86        533.58        24.10 o                         
  -4  12   7       3428.13       3542.81        73.02 o                         
  -3  12   7         56.70         63.64        18.96 o                         
  -2  12   7        110.45         93.19        22.95 o                         
  -1  12   7       3624.37       3558.50        99.53 o                         
  -6  13   7        245.00        239.72        27.29 o                         
  -5  13   7      16667.66      16851.90       347.40 o                         
  -4  13   7       2105.66       2080.65        74.21 o                         
  -3  13   7       5235.90       5188.55       142.99 o                         
   0   0   8     401424.44     434192.06      9643.82 o                         
   0   1   8        741.40        799.12        16.13 o                         
  -1   2   8         14.01         43.47         6.64 o                         
   0   2   8       2500.92       2543.79        42.36 o                         
  -1   3   8      66523.91      64931.59       448.98 o                         
   0   3   8       1561.36       1625.10        24.92 o                         
  -2   4   8       7168.27       7155.89        73.99 o                         
  -1   4   8       1114.70       1144.95        12.50 o                         
   0   4   8       3135.74       3223.30        36.21 o                         
  -2   5   8       2627.49       2678.73        23.07 o                         
  -1   5   8      26040.58      25709.88       184.93 o                         
   0   5   8      32431.27      32012.33       326.79 o                         
  -3   6   8      11757.41      11739.69       121.45 o                         
  -2   6   8      24445.72      24637.01       179.87 o                         
  -1   6   8         15.05         27.09         4.70 o                         
   0   6   8       3122.89       3231.67        40.53 o                         
  -3   7   8       2352.89       2332.81        23.70 o                         
  -2   7   8        497.44        475.44         9.47 o                         
  -1   7   8        834.48        859.44        13.72 o                         
   0   7   8      62840.55      63759.58       841.19 o                         
  -4   8   8       5285.87       5243.81        77.80 o                         
  -3   8   8      11346.23      11425.09       114.48 o                         
  -2   8   8       5617.38       5628.10        60.71 o                         
  -1   8   8       7111.09       7185.65        78.36 o                         
   0   8   8       5309.59       5184.66        89.73 o                         
  -4   9   8       3295.80       3251.65        42.58 o                         
  -3   9   8      33360.02      32936.83       352.30 o                         
  -2   9   8       2620.85       2631.72        38.29 o                         
  -1   9   8        380.08        372.77        14.81 o                         
   0   9   8       6060.15       6104.04       127.13 o                         
  -5  10   8       3094.35       2997.84        62.51 o                         
  -4  10   8       3901.53       3931.47        54.20 o                         
  -3  10   8        605.93        614.61        18.24 o                         
  -2  10   8      11788.96      11754.16       150.72 o                         
  -1  10   8      34187.61      33601.44       435.29 o                         
   0  10   8       4119.23       3981.85       106.07 o                         
  -5  11   8       2054.88       2141.52        42.28 o                         
  -4  11   8       2034.06       2125.05        44.48 o                         
  -3  11   8       2110.13       2099.30        43.19 o                         
  -2  11   8      22445.54      22266.19       336.43 o                         
  -1  11   8          2.59         21.02        18.21 o                         
   0  11   8         88.62         25.19        29.34 o                         
  -6  12   8        114.53        110.83        25.00 o                         
  -5  12   8      16069.23      16106.73       265.89 o                         
  -4  12   8       2014.33       1977.87        53.96 o                         
  -3  12   8       1069.76       1034.08        39.57 o                         
  -2  12   8       1342.13       1309.48        53.93 o                         
  -6  13   8        183.61        132.93        30.55 o                         
  -5  13   8       3543.86       3655.70       119.20 o                         
  -1   3   9      17146.42      16898.55       117.36 o                         
  -1   4   9       1175.64       1192.22        13.81 o                         
  -2   5   9         10.00         31.07         4.90 o                         
  -1   5   9      50499.75      51187.42       374.88 o                         
  -2   6   9      28501.29      29119.41       222.17 o                         
  -1   6   9       5761.52       5774.77        48.65 o                         
  -3   7   9      14417.96      14849.63       129.82 o                         
  -2   7   9         13.47          8.40         6.57 o                         
  -1   7   9       5316.15       5291.70        56.21 o                         
  -3   8   9      12320.48      12107.29       125.08 o                         
  -2   8   9       8665.07       8854.52        95.71 o                         
  -1   8   9      10325.36      10364.70       114.16 o                         
  -4   9   9       7422.70       7305.58        84.42 o                         
  -3   9   9        479.90        486.08        15.77 o                         
  -2   9   9       1162.13       1163.19        24.42 o                         
  -1   9   9        916.02        938.64        23.54 o                         
  -4  10   9      12020.81      11758.75       145.26 o                         
  -3  10   9       1683.94       1572.41        32.81 o                         
  -2  10   9       1916.40       1883.80        37.65 o                         
  -1  10   9       1661.90       1716.50        39.76 o                         
  -5  11   9      12019.98      11515.57       168.82 o                         
  -4  11   9       9512.52       9695.96       147.98 o                         
  -3  11   9          8.11         29.80        14.10 o                         
  -2  11   9       4338.45       4342.41        91.74 o                         
  -1  11   9       1327.00       1219.03        45.43 o                         
  -5  12   9        333.58        294.00        27.15 o                         
  -4  12   9       1756.87       1614.76        53.88 o                         
  -3  12   9          2.02        -15.32        22.24 o                         
  -2  12   9        191.10        175.80        26.74 o                         
   0   0  10     118153.46     116998.89      2753.61 o                         
   0   1  10       6091.34       6292.19        66.28 o                         
  -1   2  10       7932.90       8102.19        84.78 o                         
   0   2  10      20755.83      20601.72       207.75 o                         
  -1   3  10       9127.62       9265.38        68.02 o                         
   0   3  10      18746.11      18789.22       185.89 o                         
  -2   4  10        234.52        211.85        10.52 o                         
  -1   4  10       4244.40       4352.97        35.98 o                         
   0   4  10        985.22       1023.97        20.05 o                         
  -2   5  10      17085.29      17091.95       128.82 o                         
  -1   5  10        661.21        725.65        12.59 o                         
   0   5  10       6071.01       6340.29        83.45 o                         
  -3   6  10        564.18        600.07        17.44 o                         
  -2   6  10        657.58        700.99        13.51 o                         
  -1   6  10       6574.92       6605.77        66.28 o                         
   0   6  10      13236.90      13141.17       186.30 o                         
  -3   7  10        788.27        800.15        16.99 o                         
  -2   7  10       2904.27       2961.56        37.98 o                         
  -1   7  10       8583.03       8677.61        92.84 o                         
   0   7  10      12578.89      12552.48       190.99 o                         
  -4   8  10      20423.94      20311.79       301.76 o                         
  -3   8  10         99.53         94.34         9.28 o                         
  -2   8  10         15.96         32.26         8.81 o                         
  -1   8  10         44.82         63.64         9.67 o                         
   0   8  10          1.50         40.64        13.79 o                         
  -4   9  10        162.61        160.71        11.56 o                         
  -3   9  10       6841.91       6844.15        87.27 o                         
  -2   9  10      11619.21      11762.21       147.41 o                         
  -1   9  10       4244.79       4280.66        62.15 o                         
   0   9  10      15440.69      16126.17       305.51 o                         
  -5  10  10       9989.91      10107.13       192.41 o                         
  -4  10  10         57.63         49.78        13.16 o                         
  -3  10  10       7221.17       7342.58       109.22 o                         
  -2  10  10       1126.83       1084.59        28.42 o                         
  -1  10  10      11017.79      10803.07       182.97 o                         
   0  10  10      14008.26      14422.69       375.21 o                         
  -5  11  10        867.90        898.43        28.68 o                         
  -4  11  10          0.54         21.02        14.82 o                         
  -3  11  10       8979.81       9061.59       153.44 o                         
  -2  11  10       8406.20       8173.99       159.03 o                         
  -1  11  10       1715.89       1691.03        56.47 o                         
  -6  12  10       4546.26       4626.96       167.58 o                         
  -5  12  10       5708.86       5501.66       135.91 o                         
  -4  12  10        144.88        132.32        27.26 o                         
  -3  12  10       5491.11       5499.32       165.43 o                         
  -1   3  11       9939.41      10264.19        76.22 o                         
  -1   4  11        803.82        782.94        13.63 o                         
  -2   5  11         42.90         39.12         7.51 o                         
  -1   5  11      32089.11      32377.37       302.74 o                         
  -2   6  11      18561.75      18699.17       184.85 o                         
  -1   6  11       4911.63       4949.33        57.70 o                         
  -3   7  11      11107.08      11028.27       118.81 o                         
  -2   7  11          9.44         15.01         8.92 o                         
  -1   7  11       4643.80       4694.24        59.54 o                         
  -3   8  11       7017.18       7126.22        84.69 o                         
  -2   8  11       7457.91       7429.32        89.64 o                         
  -1   8  11       9524.43       9560.11       118.35 o                         
  -4   9  11       6755.07       6654.51        87.34 o                         
  -3   9  11         82.22         79.26        12.15 o                         
  -2   9  11       1197.68       1193.80        28.04 o                         
  -1   9  11        721.68        677.96        22.58 o                         
  -4  10  11       9307.15       9334.96       138.76 o                         
  -3  10  11       1287.97       1281.30        36.31 o                         
  -2  10  11        789.52        794.34        29.53 o                         
  -1  10  11       2185.16       2209.82        57.66 o                         
  -5  11  11       8669.80       8881.80       162.82 o                         
  -4  11  11       7762.33       7426.72       139.69 o                         
  -3  11  11         49.93         50.58        20.00 o                         
  -2  11  11       3783.88       3725.61        92.15 o                         
   0   0  12     167402.92     175556.31      4690.91 o                         
   0   1  12        409.35        355.90        12.87 o                         
  -1   2  12         54.84         36.25         9.29 o                         
   0   2  12       1403.60       1529.37        27.63 o                         
  -1   3  12      32212.48      31550.71       255.98 o                         
   0   3  12       1100.34       1140.07        27.65 o                         
  -2   4  12       4984.81       4841.33        71.44 o                         
  -1   4  12        384.85        348.28        12.34 o                         
   0   4  12       2301.02       2309.14        45.43 o                         
  -2   5  12       1313.29       1364.43        25.80 o                         
  -1   5  12      10891.66      10943.47       114.20 o                         
   0   5  12      19662.04      19215.98       294.71 o                         
  -3   6  12       8338.61       8206.43       129.18 o                         
  -2   6  12      10387.40      10428.94       114.27 o                         
  -1   6  12          2.57         19.68        10.31 o                         
   0   6  12       1322.48       1304.80        39.35 o                         
  -3   7  12       1705.97       1655.94        29.82 o                         
  -2   7  12        339.97        310.21        15.07 o                         
  -1   7  12        328.37        257.97        14.90 o                         
   0   7  12      29999.99      31770.33       552.72 o                         
  -4   8  12       4186.87       4303.05       104.22 o                         
  -3   8  12       5665.41       5733.13        77.00 o                         
  -2   8  12       3610.50       3595.81        56.83 o                         
  -1   8  12       4121.98       4108.25        63.80 o                         
   0   8  12       3098.54       2920.18        76.59 o                         
  -4   9  12       1963.41       1967.06        40.75 o                         
  -3   9  12      18152.91      18509.17       238.73 o                         
  -2   9  12       1948.95       1831.10        39.78 o                         
  -1   9  12         97.67         95.30        17.10 o                         
   0   9  12       4069.60       4098.93       118.92 o                         
  -5  10  12       1682.50       1626.95        64.00 o                         
  -4  10  12       3305.17       3231.46        67.51 o                         
  -3  10  12        696.04        664.93        29.67 o                         
  -2  10  12       6653.34       6805.81       127.58 o                         
  -1  10  12      20840.97      21486.08       393.80 o                         
  -5  11  12        533.76        577.84        35.07 o                         
  -4  11  12       1948.77       1955.18        61.51 o                         
  -3  11  12       1722.56       1662.04        70.71 o                         
  -1   3  13      13650.99      14338.18       144.77 o                         
  -1   4  13        853.48        808.29        19.53 o                         
  -2   5  13          3.81         15.68        10.58 o                         
  -1   5  13      31504.19      31118.75       332.37 o                         
  -2   6  13      18740.28      18805.83       210.10 o                         
  -1   6  13       3521.97       3418.59        51.47 o                         
  -3   7  13       8973.71       8762.42       109.68 o                         
  -2   7  13         24.96         27.24        12.32 o                         
  -1   7  13       3110.20       3137.46        56.40 o                         
  -3   8  13       9648.23       9745.45       128.80 o                         
  -2   8  13       6048.49       5896.78        88.37 o                         
  -1   8  13       6900.69       6890.47       102.29 o                         
  -4   9  13       4202.43       4274.59        75.12 o                         
  -3   9  13        561.59        519.26        23.94 o                         
  -2   9  13        493.25        446.25        24.29 o                         
  -1   9  13        578.21        509.52        27.95 o                         
  -4  10  13       8155.56       7829.21       149.47 o                         
  -3  10  13       1228.99       1118.87        43.94 o                         
  -2  10  13       1797.96       1778.03        57.11 o                         
   0   0  14      92022.20      90822.79      3369.85 o                         
   0   1  14       4296.89       4455.87        86.47 o                         
  -1   2  14       6270.10       6604.35       106.83 o                         
   0   2  14      12437.86      12612.38       189.40 o                         
  -1   3  14       9461.80       9677.74       109.06 o                         
   0   3  14      10295.46      10148.40       162.75 o                         
  -2   4  14        213.43        174.81        20.37 o                         
  -1   4  14       3800.80       3730.38        52.62 o                         
   0   4  14       1618.60       1607.27        43.36 o                         
  -2   5  14      11243.03      11147.49       130.22 o                         
  -1   5  14       1596.90       1626.62        32.98 o                         
   0   5  14       2476.38       2284.18        58.11 o                         
  -3   6  14         61.51         48.84        18.70 o                         
  -2   6  14       2066.25       2071.19        39.53 o                         
  -1   6  14       3544.05       3426.41        55.14 o                         
   0   6  14      10541.74      10326.54       191.50 o                         
  -3   7  14        841.49        889.85        25.32 o                         
  -2   7  14       2315.04       2352.07        45.52 o                         
  -1   7  14       6133.81       6050.44        89.57 o                         
   0   7  14      16720.73      16972.96       341.63 o                         
  -4   8  14      12375.83      12385.96       246.52 o                         
  -3   8  14        433.75        384.71        22.69 o                         
  -2   8  14         57.38         55.77        18.06 o                         
  -1   8  14         25.78         43.47        17.78 o                         
   0   8  14          2.64         11.77        28.10 o                         
  -4   9  14        158.47        146.14        21.62 o                         
  -3   9  14       6799.54       6778.04       122.00 o                         
  -2   9  14       8114.22       8018.72       150.27 o                         
  -1   9  14       4328.63       4343.63        96.82 o                         
  -5  10  14       7876.14       8090.09       261.32 o                         
  -4  10  14          0.75         14.61        21.27 o                         
  -1   3  15      11204.93      11752.65       137.90 o                         
  -1   4  15        681.63        640.90        21.60 o                         
  -2   5  15          4.14          1.37        13.32 o                         
  -1   5  15      24600.45      24992.92       297.27 o                         
  -2   6  15      15005.78      14962.31       188.29 o                         
  -1   6  15       2615.91       2538.97        50.75 o                         
  -3   7  15       6670.45       6384.18        94.81 o                         
  -2   7  15         48.37         18.11        16.76 o                         
  -1   7  15       2290.76       2311.70        52.86 o                         
  -3   8  15       8666.05       8600.02       142.96 o                         
  -2   8  15       4805.18       4842.65        98.21 o                         
  -1   8  15       5334.66       5266.16       103.81 o                         
  -4   9  15       3031.05       2988.62        84.87 o                         
  -3   9  15        605.35        578.03        32.04 o                         
   0   0  16      82859.00      84005.91      3142.37 o                         
   0   1  16         82.50         74.21        19.83 o                         
  -1   2  16          0.97          4.65        18.07 o                         
   0   2  16       1009.33        990.00        37.74 o                         
  -1   3  16      17726.40      17661.34       208.62 o                         
   0   3  16        795.98        783.04        37.68 o                         
  -2   4  16       2334.66       2317.12        74.26 o                         
  -1   4  16         25.68         14.79        14.80 o                         
   0   4  16        703.72        684.42        36.39 o                         
  -2   5  16       1137.91       1081.42        31.13 o                         
  -1   5  16       6073.92       6241.47        94.25 o                         
   0   5  16       9574.30       9816.88       207.03 o                         
  -3   6  16       4117.55       4046.58       100.08 o                         
  -2   6  16       6266.86       6345.15       102.37 o                         
  -1   6  16          3.23         13.54        19.06 o                         
   0   6  16       1188.23       1129.96        55.64 o                         
  -3   7  16        696.85        629.48        31.88 o                         
  -2   7  16         52.51         58.26        21.27 o                         
  -1   7  16        324.48        229.70        26.07 o                         
   0   7  16      19444.19      19318.66       495.38 o                         
  -4   8  16       2973.82       2777.26       100.98 o                         
  -3   8  16       3189.99       3124.14        78.00 o                         
  -1   3  17       4817.63       4936.41        75.38 o                         
  -1   4  17        371.49        293.62        23.92 o                         
  -2   5  17         61.46         61.28        20.84 o                         
  -1   5  17      13181.20      13302.56       227.79 o                         
  -2   6  17       8291.57       8386.77       148.67 o                         
  -1   6  17       2168.75       2107.75        59.70 o                         
  -3   7  17       4718.30       4626.57       105.77 o                         
   0   0  18      28764.65      32028.91      1924.17 o                         
   0   1  18       1550.96       1430.05        59.89 o                         
  -1   2  18       2046.19       2034.81        72.53 o                         
   0   2  18       5301.90       5322.60       149.32 o                         
  -1   3  18       3388.38       3361.61        72.12 o                         
   0   3  18       4978.76       5269.73       140.82 o                         
  -2   4  18          1.05         75.57        32.43 o                         
  -1   4  18       1624.98       1575.77        50.85 o                         
   0   4  18        278.86        283.18        42.68 o                         
  -2   5  18       4827.26       4948.24       102.89 o                         
  -1   5  18        214.62        166.99        26.76 o                         
                                                                                
